# Supplementary material for: New lucinid bivalves from shallow and deeper water of the Indian and West Pacific Oceans (Mollusca, Bivalvia, Lucinidae)
Source: Zookeys. 2013 Aug 26;(326):69–90. doi: 10.3897/zookeys.326.5786 (PMC3764538; doi:10.3897/zookeys.326.5786)
Supplement: XML Treatment for Scabrilucina [file zookeys.326.5786-treatment1.xml]

<!DOCTYPE tp:taxon-treatment
  PUBLIC "-//TaxonX//DTD Taxonomic Treatment Publishing DTD v0 20100105//EN" "tax-treatment-NSO.dtd">
<tp:taxon-treatment xmlns:tp="http://www.plazi.org/taxpub"><tp:treatment-meta><mixed-citation publication-type="journal"><person-group><name><surname>Taylor</surname><given-names>John D.</given-names></name><name><surname>Glover</surname><given-names>Emily A.</given-names></name></person-group><article-title>New lucinid bivalves from shallow and deeper water of the Indian and West Pacific Oceans (Mollusca, Bivalvia, Lucinidae)</article-title><source>Zookeys</source><day>26</day><month>8</month><year>2013</year><volume>2013</volume><issue>326</issue><fpage>69</fpage><lpage>90</lpage><pub-id pub-id-type="doi">10.3897/zookeys.326.5786</pub-id></mixed-citation></tp:treatment-meta><tp:nomenclature><tp:taxon-name>
                            <tp:taxon-name-part taxon-name-part-type="genus">Scabrilucina</tp:taxon-name-part>
                            <object-id xmlns:xlink="http://www.w3.org/1999/xlink" xlink:type="simple">http://zoobank.org/78644155-2436-4683-8C37-DB6E3A00A0AC</object-id>
                            <object-id xmlns:xlink="http://www.w3.org/1999/xlink" xlink:type="simple">http://species-id.net/wiki/Scabrilucina</object-id>
                        </tp:taxon-name><tp:taxon-status xmlns:xlink="http://www.w3.org/1999/xlink" xlink:type="simple">gen. n.</tp:taxon-status></tp:nomenclature><tp:treatment-sec sec-type="Type species"><title>Type species.</title><p><italic><tp:taxon-name>Cryptodon victorialis</tp:taxon-name></italic> Melvill, 1899. Here designated. Northern Indian Ocean.</p></tp:treatment-sec><tp:treatment-sec sec-type="Diagnosis"><title>Diagnosis.</title><p>Small to medium size, L to 40 mm, thin, semi-translucent, usually slightly higher than long, ovoid to subtrigonal, strong posterior sulcus with broad sinus at posterior margin. Sculpture of sharp, fine, commarginal lamellae. Ligament short, set in shallow resilifer. Hinge with small to vestigial cardinal teeth in both valves, lateral teeth usually absent but small anterior lateral tooth may be present in juvenile shells. Anterior adductor muscle scar long, thin, ventrally detached from pallial line for ½–¾ of length, dorsal part runs on to hinge. Interior shell with translucent spots.</p></tp:treatment-sec><tp:treatment-sec sec-type="Etymology"><title>Etymology.</title><p>Derivedfrom Latin <italic>scaber</italic> rough and <italic><tp:taxon-name>Lucina</tp:taxon-name></italic>, reference to the rough surface formed by closely spaced, sharp, commarginal lamellae. Feminine.</p></tp:treatment-sec><tp:treatment-sec sec-type="Comparison with other genera"><title>Comparison with other genera.</title><p><italic><tp:taxon-name>Scabrilucina</tp:taxon-name></italic> can be readily distinguished from other lucinids by the subtrigonal outline with a prominent posterior sulcus, the fine, regular, sharp-edged, commarginal lamellae and the absence of radial sculpture. No preserved samples of <italic><tp:taxon-name>Scabrilucina</tp:taxon-name></italic> were available for molecular analysis but a small lucinid from the Philippines with some similar characters was included in a prior analysis (<xref ref-type="bibr" rid="B27">Taylor et al. 2011</xref>) as ‘<italic><tp:taxon-name>Lucina</tp:taxon-name></italic>’ <italic>desiderata</italic> Smith, 1885. We now consider this a new species in a separate genus (<xref ref-type="bibr" rid="B10">Glover and Taylor in press</xref>) and related to <italic><tp:taxon-name>Scabrilucina</tp:taxon-name></italic>. Evidence from 18 S and 28 S rRNA genes places ‘<italic><tp:taxon-name>Lucina</tp:taxon-name></italic>’ <italic>desiderata</italic> in the subfamily <tp:taxon-name>Lucininae</tp:taxon-name> that by inference also includes <italic><tp:taxon-name>Scabrilucina</tp:taxon-name></italic>.</p><!--PageBreak--><p>The little known genus <italic><tp:taxon-name>Semelilucina</tp:taxon-name></italic> Cosel &amp; Bouchet, 2008, type species <italic><tp:taxon-name>Semelilucina semeliformis</tp:taxon-name></italic> from offshore muddy habitats in Tanimbar, SE Indonesia, may be related to <italic><tp:taxon-name>Scabrilucina</tp:taxon-name></italic>. The two genera differ in shell shape but have similar sculpture of fine, regularly spaced, sharp commarginal lamellae. <xref ref-type="bibr" rid="B4">Cosel and Bouchet 2008</xref> considered <italic><tp:taxon-name>Semelilucina</tp:taxon-name></italic> closely related to <italic><tp:taxon-name>Dulcina</tp:taxon-name></italic> (<tp:taxon-name>Leucosphaerinae</tp:taxon-name>) and we followed this in our classification (<xref ref-type="bibr" rid="B27">Taylor et al. 2011</xref>). However, shell morphology suggests that <italic><tp:taxon-name>Semelilucina</tp:taxon-name></italic> is better placed in the <tp:taxon-name>Lucininae</tp:taxon-name>.</p></tp:treatment-sec><ref-list><ref id="B27"><mixed-citation xmlns:xlink="http://www.w3.org/1999/xlink" xlink:type="simple"><person-group><name name-style="western"><surname>Taylor</surname><given-names>JD</given-names></name><name name-style="western"><surname>Glover</surname><given-names>EA</given-names></name><name name-style="western"><surname>Smith</surname><given-names>L</given-names></name><name name-style="western"><surname>Dyal</surname><given-names>P</given-names></name><name name-style="western"><surname>Williams</surname><given-names>ST</given-names></name></person-group> (<year>2011</year>) <article-title>Molecular phylogeny and classification of the chemosymbiotic bivalve family Lucinidae (Mollusca: Bivalvia).</article-title><source>Zoological Journal of the Linnean Society</source><volume>163</volume>: <fpage>15</fpage>-<lpage>49</lpage>.</mixed-citation></ref><ref id="B10"><mixed-citation xmlns:xlink="http://www.w3.org/1999/xlink" xlink:type="simple"><person-group><name name-style="western"><surname>Glover</surname><given-names>EA</given-names></name><name name-style="western"><surname>Taylor</surname><given-names>JD</given-names></name></person-group> (<year>in press</year>) <article-title>Lucinidae of the Philippines: highest known diversity and ubiquity of chemosymbiotic bivalves from intertidal to bathyal depths (Mollusca: Bivalvia: Lucinidae).</article-title><source>Mémoires du Museum national d’Histoire Naturelle</source></mixed-citation></ref><ref id="B4"><mixed-citation xmlns:xlink="http://www.w3.org/1999/xlink" xlink:type="simple"><person-group><name name-style="western"><surname>Cosel</surname><given-names>R von</given-names></name><name name-style="western"><surname>Bouchet</surname><given-names>P</given-names></name></person-group> (<year>2008</year>) <article-title>Tropical deep-water lucinids (Mollusca: Bivalvia) from the Indo-Pacific: essentially unknown, but diverse and occasionally gigantic.</article-title> In: <person-group><name name-style="western"><surname>Héros</surname><given-names>V</given-names></name><name name-style="western"><surname>Cowie</surname><given-names>R</given-names></name><name name-style="western"><surname>Bouchet</surname><given-names>P</given-names></name></person-group> (<role>Eds</role>) <issue-title> Tropical Deep Sea Benthos, volume 25.</issue-title><source>Mémoires du Muséum, national d’Histoire naturelle</source>, <publisher-loc>Paris</publisher-loc>, <volume>196</volume>: <fpage>115</fpage>–<lpage>213</lpage>.</mixed-citation></ref></ref-list></tp:taxon-treatment>
