# Supplementary material for: New lucinid bivalves from shallow and deeper water of the Indian and West Pacific Oceans (Mollusca, Bivalvia, Lucinidae)
Source: Zookeys. 2013 Aug 26;(326):69–90. doi: 10.3897/zookeys.326.5786 (PMC3764538; doi:10.3897/zookeys.326.5786)
Supplement: XML Treatment for Scabrilucina victorialis [file zookeys.326.5786-treatment2.xml]

<!DOCTYPE tp:taxon-treatment
  PUBLIC "-//TaxonX//DTD Taxonomic Treatment Publishing DTD v0 20100105//EN" "tax-treatment-NSO.dtd">
<tp:taxon-treatment xmlns:tp="http://www.plazi.org/taxpub"><tp:treatment-meta><mixed-citation publication-type="journal"><person-group><name><surname>Taylor</surname><given-names>John D.</given-names></name><name><surname>Glover</surname><given-names>Emily A.</given-names></name></person-group><article-title>New lucinid bivalves from shallow and deeper water of the Indian and West Pacific Oceans (Mollusca, Bivalvia, Lucinidae)</article-title><source>Zookeys</source><day>26</day><month>8</month><year>2013</year><volume>2013</volume><issue>326</issue><fpage>69</fpage><lpage>90</lpage><pub-id pub-id-type="doi">10.3897/zookeys.326.5786</pub-id></mixed-citation></tp:treatment-meta><tp:nomenclature><tp:taxon-name>
                            <tp:taxon-name-part taxon-name-part-type="genus">Scabrilucina</tp:taxon-name-part>
                            <tp:taxon-name-part taxon-name-part-type="species">victorialis</tp:taxon-name-part>
                            <object-id xmlns:xlink="http://www.w3.org/1999/xlink" xlink:type="simple">http://species-id.net/wiki/Scabrilucina_victorialis</object-id>
                        </tp:taxon-name><tp:taxon-authority>(Melvill, 1899)</tp:taxon-authority><xref ref-type="fig" rid="F1">Figs 1</xref><xref ref-type="fig" rid="F2">–2</xref><xref ref-type="fig" rid="F3">, 3A</xref><tp:nomenclature-citation-list><tp:nomenclature-citation><tp:taxon-name>Cryptodon victorialis</tp:taxon-name><comment> Melvill, 1899: 98-9, pl. 2, figs 9, 9a.</comment></tp:nomenclature-citation><tp:nomenclature-citation><tp:taxon-name>Loripes victorialis</tp:taxon-name><comment> – <xref ref-type="bibr" rid="B23">Smith 1906</xref>: 256.</comment></tp:nomenclature-citation><tp:nomenclature-citation><tp:taxon-name>Loripes victorialis</tp:taxon-name><comment> – <xref ref-type="bibr" rid="B18">Melvill and Standen 1907</xref>: 815.</comment></tp:nomenclature-citation><tp:nomenclature-citation><tp:taxon-name>Lucina victorialis</tp:taxon-name><comment> – <xref ref-type="bibr" rid="B20">Oliver 1995</xref>: 235, fig. 1024.</comment></tp:nomenclature-citation></tp:nomenclature-citation-list></tp:nomenclature><tp:treatment-sec sec-type="Type material"><title>Type material.</title><p>Holotype, left valve (NHMUK 1899.12.18.28), H 25.3 mm, L 23.5 mm.</p></tp:treatment-sec><tp:treatment-sec sec-type="Type locality"><title>Type locality.</title><p><xref ref-type="bibr" rid="B17">Melvill (1899)</xref> p. 99 states ‘near Karachi, and also Malcolm Inlet nr Muscat, Oman 24 fathoms’ (44 m) (Malcolm Inlet is Ghubbat al Ghazira).</p></tp:treatment-sec><tp:treatment-sec sec-type="Other material examined"><title>Other material examined.</title><p><bold>Northern Arabian Sea:</bold> 141 valves (MCZ 362493), 47 miles E of Duhat Sharjah, Oman, Arabian Sea, 50.5–52 fthms (92–95 m), Anton Brunn Cruise, 4b stn 255A (<named-content xmlns:xlink="http://www.w3.org/1999/xlink" content-type="dwc:verbatimCoordinates" xlink:type="simple">25°50'N, 57°07'E</named-content>, 30 November 1963). 2 valves (USNM 716871), localityas above, Anton Brunn station 255A. 1 valve (NHMUK 99.2.18.10)25 fthms (45.7 m), <named-content xmlns:xlink="http://www.w3.org/1999/xlink" content-type="dwc:verbatimCoordinates" xlink:type="simple">26°23'N, 54°53'E</named-content>, Melvill collection. 1 valve (NHMUK) off Gwadhur (Gwadar), Pakistan, 70 fthms (128 m), Townsend collection. 4 valves, NHMUK, Gulf of Oman, Townsend collection. 1 valve (NHMUK 1906.10.12.90) Arabian Gulf, 47 fthms, Investigator station 346, (<xref ref-type="bibr" rid="B23">Smith 1906</xref>).</p></tp:treatment-sec><tp:treatment-sec sec-type="Description"><title>Description.</title><p>Shell white, thin, often semi-translucent, H to 43 mm, L to 39 mm, higher than long, H/L = 1.03±SD 0.03 (n=17), moderately inflated T/L 0.27±SD 0.014 (n=17), outline subtrigonal in larger shells, juvenile shells subcircular. Posterior sulcus, prominent, deeply incised, with marginal sinus; anterior sulcus narrow and shallow. Sculpture of fine, closely spaced (200–500 µm apart), thin, sharp-edged, striated, commarginal lamellae (<xref ref-type="fig" rid="F2">Figs 2A–C</xref>) that narrow to around 30 µm at the distal edges and are slightly elevated along the posterior and anterior dorsal margins. Fine sediment is frequently trapped between lamellae. Protoconch (<xref ref-type="fig" rid="F2">Fig. 2D</xref>): PI 150 mm, PI + PII 165 µm, PII with 2-3 growth increments. Lunule long, lanceolate and asymmetric, slightly larger in left valve. Ligament short, set in narrow groove. Hinge plate narrow, LV with 2 cardinal teeth, the anteriormost reduced and often obscured by ventral extension of lunule (<xref ref-type="fig" rid="F1">Fig. 1M–P</xref>), lateral teeth absent; RV with 1-2 small cardinal teeth, sometimes obscure, small anterior lateral tooth sometimes visible in younger shells (<xref ref-type="fig" rid="F1">Fig. 1P</xref>). Anterior adductor muscle scar long, thin, tapering at ventral tip, detached for ½–⅔ <!--PageBreak--><!--PageBreak-->length and diverging ventrally at angle of 25–30° from pallial line, posterior adductor scar ovate. Pallial line broad, continuous, inner shell surface rough with many small translucent circular spots representing mantle attachment points and prominent radial grooves. Track of pallial blood vessel visible. Inner shell margin smooth.</p><fig id="F1" position="float" orientation="portrait"><label>Figure 1.</label><caption><p><italic><tp:taxon-name>Scabrilucina victorialis</tp:taxon-name></italic> (Melvill, 1899) except where otherwise stated all specimens MCZ 362493. <bold>A–C</bold> exterior of left valve and interiors of right and left valves, L = 40.4 mm <bold>D</bold> Dorsal view of <bold>A–C E–F</bold> Holotype <italic><tp:taxon-name>Cryptodon victorialis</tp:taxon-name></italic> Melvill, 1899, NHMUK 1899.12.18.28 exterior and interior of left valve, L = 23.5 mm <bold>G–H</bold> Interior and exterior of right valve L = 32.1 mm <bold>I–J</bold> Interior and exterior of right valve, L = 36.2 mm <bold>K–L</bold> Exterior and interior of juvenile right valve, L= 22.9 mm <bold>M</bold> Detail of hinge teeth of left valve. Scale bar = 1 mm <bold>N</bold> Hinge of left valve Scale bar = 1 mm. <bold>O</bold> Hinge of right valve juvenile shell, NHMUK Scale bar 1 mm <bold>P</bold> Hinge of right valve. Scale bar = 1 mm.</p></caption><graphic xmlns:xlink="http://www.w3.org/1999/xlink" xlink:href="ZooKeys-326-069-g001.jpg" position="float" orientation="portrait" xlink:type="simple"/></fig><fig id="F2" position="float" orientation="portrait"><label>Figure 2.</label><caption><p><italic><tp:taxon-name>Scabrilucina victorialis</tp:taxon-name></italic> shell features. <bold>A–C</bold> MCZ 362493 <bold>A</bold> Commarginal lamellae. Scale bar = 1 mm. <bold>B</bold> Detail of commarginal lamellae. Scale bar = 500 µm. <bold>C</bold> Detail of commarginal lamellae. Scale bar = 200 µm. <bold>D</bold> Protoconch NHMUK. Arrows mark boundary between PI and PII. Scale bar = 50 µm.</p></caption><graphic xmlns:xlink="http://www.w3.org/1999/xlink" xlink:href="ZooKeys-326-069-g002.jpg" position="float" orientation="portrait" xlink:type="simple"/></fig><fig id="F3" position="float" orientation="portrait"><label>Figure 3.</label><caption><p>Internal drawings <italic><tp:taxon-name>Scabrilucina</tp:taxon-name></italic> species. <bold>A</bold> S. <italic>victorialis</italic> <bold>B</bold> <italic><tp:taxon-name>Scabrilucina vitrea</tp:taxon-name></italic> <bold>C</bold> <italic><tp:taxon-name>Scabrilucina melvilli</tp:taxon-name></italic>.</p></caption><graphic xmlns:xlink="http://www.w3.org/1999/xlink" xlink:href="ZooKeys-326-069-g003.jpg" position="float" orientation="portrait" xlink:type="simple"/></fig></tp:treatment-sec><tp:treatment-sec sec-type="Distribution"><title>Distribution.</title><p>50 – ca 150 m in offshore muds, northern Arabian Sea, Gulf of Oman, northeastern Arabian Gulf (<xref ref-type="fig" rid="F4">Fig. 4</xref>). <xref ref-type="bibr" rid="B23">Smith (1906)</xref> records <italic>victorialis</italic> from the Arabian Gulf, 47 fthms, Investigator station 346, <named-content xmlns:xlink="http://www.w3.org/1999/xlink" content-type="dwc:verbatimCoordinates" xlink:type="simple">26°37'30"N, 53°03'30"E</named-content>.</p><fig id="F4" position="float" orientation="portrait"><label>Figure 4.</label><caption><p>Distribution map - <italic><tp:taxon-name>Scabrilucina victorialis</tp:taxon-name></italic>, solid triangles; <italic><tp:taxon-name>Scabrilucina vitrea</tp:taxon-name></italic>, open triangles; <italic><tp:taxon-name>Scabrilucina melvilli</tp:taxon-name></italic>, solid squares; <italic><tp:taxon-name>Gonimyrtea ferruginea</tp:taxon-name></italic>, solid stars; <italic><tp:taxon-name>Myrtina reflexa</tp:taxon-name></italic>, solid circles, <italic><tp:taxon-name>Ferrocina brunei</tp:taxon-name></italic> open star.</p></caption><graphic xmlns:xlink="http://www.w3.org/1999/xlink" xlink:href="ZooKeys-326-069-g004.jpg" position="float" orientation="portrait" xlink:type="simple"/></fig></tp:treatment-sec><tp:treatment-sec sec-type="Remarks"><title>Remarks.</title><p>This species is known only from shells. <!--PageBreak--><italic><tp:taxon-name>Scabrilucina victorialis</tp:taxon-name></italic> is characterised by the deep cleft of the posterior sulcus and the fine, sharp, commarginal lamellae. <italic><tp:taxon-name>Scabrilucina vitrea</tp:taxon-name></italic> (see below) from off Sumatra and Gulf of Thailand is smaller, taller, and thinner shelled. The shell shape and the deep posterior sulcus superficially resemble some <tp:taxon-name>Thyasiridae</tp:taxon-name> such as <italic><tp:taxon-name>Conchocele</tp:taxon-name></italic> and this influenced Melvill’s initial placement in <italic><tp:taxon-name>Cryptodon</tp:taxon-name></italic>. <italic><tp:taxon-name>Scabrilucina victorialis</tp:taxon-name></italic> is also similar to <italic><tp:taxon-name>Scabrilucina melvilli</tp:taxon-name></italic> (new species below) from Australia that is distinguished by its smaller size, less deeply incised posterior sulcus and more widely spaced commarginal lamellae. Many of the shells of <italic><tp:taxon-name>Scabrilucina victorialis</tp:taxon-name></italic> from off Oman (MCZ 362493) and <italic><tp:taxon-name>Scabrilucina vitrea</tp:taxon-name></italic> from Thailand are penetrated by narrow, straight-sided holes ca 450 µm diameter (<xref ref-type="fig" rid="F1">Figs 1A, C</xref>, <xref ref-type="fig" rid="F5">5E</xref>) comparable with those resulting from octopus predation (<xref ref-type="bibr" rid="B2">Cortez et al. 1998</xref>, <xref ref-type="bibr" rid="B28">Todd and Harper 2010</xref>).</p><fig id="F5" position="float" orientation="portrait"><label>Figure 5.</label><caption><p><italic><tp:taxon-name>Scabrilucina vitrea</tp:taxon-name></italic> (Deshayes, 1844) <bold>A–B</bold> Scanned images of the original illustrations of <italic><tp:taxon-name>Lucina vitrea</tp:taxon-name></italic> from Deshayes, 1844 pl. 106, length 22 mm <bold>C–H</bold> specimens from Andaman Sea, Thailand (ZMC) <bold>C–D</bold> Exterior and interior left valve L = 21.9 mm <bold>E</bold> Exterior of left valve, L = 16.8 mm <bold>F–H</bold> Exterior of RV, interiors of left and right valves, L = 16.8 mm.</p></caption><graphic xmlns:xlink="http://www.w3.org/1999/xlink" xlink:href="ZooKeys-326-069-g005.jpg" position="float" orientation="portrait" xlink:type="simple"/></fig></tp:treatment-sec><ref-list><ref id="B23"><mixed-citation xmlns:xlink="http://www.w3.org/1999/xlink" xlink:type="simple"><person-group><name name-style="western"><surname>Smith</surname><given-names>EA</given-names></name></person-group> (<year>1906</year>) <article-title>Natural History notes from R.I.M.S. ‘<italic>Investigator</italic>’ series III., No.10. On Mollusca from the Bay of Bengal and the Arabian Sea.</article-title><source>Annals and Magazine of Natural History</source>, series <volume-series>7</volume-series>, <volume>18</volume>: <fpage>245</fpage>–<lpage>264</lpage>. doi: <ext-link ext-link-type="uri" xlink:href="http://dx.doi.org/10.1080/00222930608562609" xlink:type="simple">10.1080/00222930608562609</ext-link></mixed-citation></ref><ref id="B18"><mixed-citation xmlns:xlink="http://www.w3.org/1999/xlink" xlink:type="simple"><person-group><name name-style="western"><surname>Melvill</surname><given-names>JC</given-names></name><name name-style="western"><surname>Standen</surname><given-names>R</given-names></name></person-group> (<year>1907</year>) <article-title>The Mollusca of the Persian Gulf, Gulf of Oman, and Arabian Sea, as evidenced mainly through the collections of Mr. F.W. Townsend, 1893–1906; with descriptions of new species.</article-title><source>Proceedings of the Zoological Society of London</source><volume>1906</volume>: <fpage>783</fpage>-<lpage>848</lpage>.</mixed-citation></ref><ref id="B20"><mixed-citation xmlns:xlink="http://www.w3.org/1999/xlink" xlink:type="simple"><person-group><name name-style="western"><surname>Oliver</surname><given-names>PG</given-names></name></person-group> (<year>1995</year>) <article-title>Bivalvia.</article-title> In: <person-group><name name-style="western"><surname>Dance</surname><given-names>SP</given-names></name></person-group> (<role>Ed</role>) <issue-title>Seashells of Eastern Arabia.</issue-title><publisher-name>Motivate Publishing</publisher-name>, <publisher-loc>Dubai</publisher-loc>, <fpage>194</fpage>-<lpage>281</lpage>.</mixed-citation></ref><ref id="B17"><mixed-citation xmlns:xlink="http://www.w3.org/1999/xlink" xlink:type="simple"><person-group><name name-style="western"><surname>Melvill</surname><given-names>JC</given-names></name></person-group> (<year>1899</year>) <article-title>Notes on the Mollusca of the Arabian Sea, Persian Gulf, and Gulf of Oman, mainly dredged by Mr. F.W. Townsend, with descriptions of twenty-seven species.</article-title><source>Annals and Magazine of Natural History</source>, series <volume-series>7</volume-series>, <volume>4</volume>: <fpage>81</fpage>–<lpage>101</lpage>. doi: <ext-link ext-link-type="uri" xlink:href="http://dx.doi.org/10.1080/00222939908678167" xlink:type="simple">10.1080/00222939908678167</ext-link></mixed-citation></ref><ref id="B2"><mixed-citation xmlns:xlink="http://www.w3.org/1999/xlink" xlink:type="simple"><person-group><name name-style="western"><surname>Cortez</surname><given-names>T</given-names></name><name name-style="western"><surname>Castro</surname><given-names>BG</given-names></name><name name-style="western"><surname>Guerra</surname><given-names>A</given-names></name></person-group> (<year>1998</year>) <article-title>Drilling behavior of <italic>Octopus mimus</italic> Gould.</article-title><source>Journal of Experimental Marine Biology and Ecology</source><volume>224</volume>: <fpage>193</fpage>-<lpage>203</lpage>. doi: <ext-link ext-link-type="uri" xlink:href="http://dx.doi.org/10.1016/S0022-0981(97)00198-6" xlink:type="simple">10.1016/S0022-0981(97)00198-6</ext-link></mixed-citation></ref><ref id="B28"><mixed-citation xmlns:xlink="http://www.w3.org/1999/xlink" xlink:type="simple"><person-group><name name-style="western"><surname>Todd</surname><given-names>JA</given-names></name><name name-style="western"><surname>Harper</surname><given-names>EM</given-names></name></person-group> (<year>2010</year>) <article-title>Stereotypic boring behaviour inferred from the earliest known octopod feeding traces: Early Eocene, southern England.</article-title><source>Lethaia</source><volume>44</volume>: <fpage>214</fpage>-<lpage>222</lpage>. doi: <ext-link ext-link-type="uri" xlink:href="http://dx.doi.org/10.1111/j.1502-3931.2010.00237.x" xlink:type="simple">10.1111/j.1502-3931.2010.00237.x</ext-link></mixed-citation></ref></ref-list></tp:taxon-treatment>
