# Supplementary material for: New lucinid bivalves from shallow and deeper water of the Indian and West Pacific Oceans (Mollusca, Bivalvia, Lucinidae)
Source: Zookeys. 2013 Aug 26;(326):69–90. doi: 10.3897/zookeys.326.5786 (PMC3764538; doi:10.3897/zookeys.326.5786)
Supplement: XML Treatment for Scabrilucina vitrea [file zookeys.326.5786-treatment3.xml]

<!DOCTYPE tp:taxon-treatment
  PUBLIC "-//TaxonX//DTD Taxonomic Treatment Publishing DTD v0 20100105//EN" "tax-treatment-NSO.dtd">
<tp:taxon-treatment xmlns:tp="http://www.plazi.org/taxpub"><tp:treatment-meta><mixed-citation publication-type="journal"><person-group><name><surname>Taylor</surname><given-names>John D.</given-names></name><name><surname>Glover</surname><given-names>Emily A.</given-names></name></person-group><article-title>New lucinid bivalves from shallow and deeper water of the Indian and West Pacific Oceans (Mollusca, Bivalvia, Lucinidae)</article-title><source>Zookeys</source><day>26</day><month>8</month><year>2013</year><volume>2013</volume><issue>326</issue><fpage>69</fpage><lpage>90</lpage><pub-id pub-id-type="doi">10.3897/zookeys.326.5786</pub-id></mixed-citation></tp:treatment-meta><tp:nomenclature><tp:taxon-name>
                            <tp:taxon-name-part taxon-name-part-type="genus">Scabrilucina</tp:taxon-name-part>
                            <tp:taxon-name-part taxon-name-part-type="species">vitrea</tp:taxon-name-part>
                            <object-id xmlns:xlink="http://www.w3.org/1999/xlink" xlink:type="simple">http://species-id.net/wiki/Scabrilucina_vitrea</object-id>
                        </tp:taxon-name><tp:taxon-authority>(Deshayes, 1844)</tp:taxon-authority><xref ref-type="fig" rid="F3">Figs 3B</xref><xref ref-type="fig" rid="F5">, 5</xref><tp:nomenclature-citation-list><tp:nomenclature-citation><tp:taxon-name>Lucina vitrea</tp:taxon-name><comment><xref ref-type="bibr" rid="B5">Deshayes 1844</xref>: pl. 106.</comment></tp:nomenclature-citation></tp:nomenclature-citation-list></tp:nomenclature><tp:treatment-sec sec-type="Type material"><title>Type material.</title><p>Not located.Original descriptionL 22 mm, H 20 mm.</p></tp:treatment-sec><tp:treatment-sec sec-type="Type locality"><title>Type locality.</title><p>‘les mers de Sumatra’</p></tp:treatment-sec><tp:treatment-sec sec-type="Material examined"><title>Material examined.</title><p><bold>Thailand:</bold> 2 paired valves and 5 valves (ZMC),Andaman Sea, 27-35 m, <named-content xmlns:xlink="http://www.w3.org/1999/xlink" content-type="dwc:verbatimCoordinates" xlink:type="simple">7°00'15"N, 99°21'42"E</named-content>, 5<sup>th</sup> Thai Danish Expedition stn 1052 &amp; 1054, sandy mud with dead shells, 10 February 1966. 1 valve (ZMC) Gulf of Thailand, 30 fthms (54 m) <named-content xmlns:xlink="http://www.w3.org/1999/xlink" content-type="dwc:verbatimCoordinates" xlink:type="simple">10°04.10'N, 100°10.1E</named-content>, Naga Expedition 1960, stn 60–853. <bold>Malaysia:</bold> 1 valve (NHMUK 163529), Malacca, Cuming Collection.</p></tp:treatment-sec><tp:treatment-sec sec-type="Description"><title>Description.</title><p>Shell white, L to 22.0 mm, H to 25.1 mm, slightly higher than long, H/L 1.08 ± SD 0.05 (n=5), very thin shelled, translucent, prominent posterior and anterior sulcus, umbones prominent. Sculpture of fine, thin commarginal lamellae, lamellae slightly irregular and elevated at posterior and anterior dorsal area, radial sculpture absent. Lunule broad, lanceolate, slightly impressed. Hinge extremely narrow, right valve with single cardinal tooth, lateral teeth absent, left valve with 2 small cardinal teeth, lateral teeth absent. Anterior adductor scar long, narrow, pointed, detached for 2/3rds of length, posterior <!--PageBreak-->scar ovoid, pallial line entire with dorsal elevations, close to shell margin, inner shell surface with many fine points of mantle attachment, shell surface glossy outside the pallial line.</p></tp:treatment-sec><tp:treatment-sec sec-type="Distribution"><title>Distribution.</title><p>Andaman Sea, Straits of Malacca and Gulf of Thailand (<xref ref-type="fig" rid="F4">Fig. 4</xref>).</p></tp:treatment-sec><tp:treatment-sec sec-type="Remarks"><title>Remarks.</title><p>Similar to <italic><tp:taxon-name>Scabrilucina victorialis</tp:taxon-name></italic> but smaller and less trigonal in outline of the adult shell, with finer commarginal sculpture and thinner shell.</p><p>The type material of <italic><tp:taxon-name>Scabrilucina vitrea</tp:taxon-name></italic> has not been located but the original figures of Deshayes are clear (<xref ref-type="fig" rid="F5">Figs 5A, B</xref>). The type locality of Sumatra is close to that of the other samples mentioned here. As far as we are aware, except for a listing in <xref ref-type="bibr" rid="B29">Tryon (1872)</xref>, this species name has not been mentioned since the original description in 1844.</p></tp:treatment-sec><tp:treatment-sec><!--Section generated to contain objects referenced in tp:taxon-treatment.--><fig id="F3" position="float" orientation="portrait"><label>Figure 3.</label><caption><p>Internal drawings <italic><tp:taxon-name>Scabrilucina</tp:taxon-name></italic> species. <bold>A</bold> S. <italic>victorialis</italic> <bold>B</bold> <italic><tp:taxon-name>Scabrilucina vitrea</tp:taxon-name></italic> <bold>C</bold> <italic><tp:taxon-name>Scabrilucina melvilli</tp:taxon-name></italic>.</p></caption><graphic xmlns:xlink="http://www.w3.org/1999/xlink" xlink:href="ZooKeys-326-069-g003.jpg" position="float" orientation="portrait" xlink:type="simple"/></fig><fig id="F5" position="float" orientation="portrait"><label>Figure 5.</label><caption><p><italic><tp:taxon-name>Scabrilucina vitrea</tp:taxon-name></italic> (Deshayes, 1844) <bold>A–B</bold> Scanned images of the original illustrations of <italic><tp:taxon-name>Lucina vitrea</tp:taxon-name></italic> from Deshayes, 1844 pl. 106, length 22 mm <bold>C–H</bold> specimens from Andaman Sea, Thailand (ZMC) <bold>C–D</bold> Exterior and interior left valve L = 21.9 mm <bold>E</bold> Exterior of left valve, L = 16.8 mm <bold>F–H</bold> Exterior of RV, interiors of left and right valves, L = 16.8 mm.</p></caption><graphic xmlns:xlink="http://www.w3.org/1999/xlink" xlink:href="ZooKeys-326-069-g005.jpg" position="float" orientation="portrait" xlink:type="simple"/></fig><fig id="F4" position="float" orientation="portrait"><label>Figure 4.</label><caption><p>Distribution map - <italic><tp:taxon-name>Scabrilucina victorialis</tp:taxon-name></italic>, solid triangles; <italic><tp:taxon-name>Scabrilucina vitrea</tp:taxon-name></italic>, open triangles; <italic><tp:taxon-name>Scabrilucina melvilli</tp:taxon-name></italic>, solid squares; <italic><tp:taxon-name>Gonimyrtea ferruginea</tp:taxon-name></italic>, solid stars; <italic><tp:taxon-name>Myrtina reflexa</tp:taxon-name></italic>, solid circles, <italic><tp:taxon-name>Ferrocina brunei</tp:taxon-name></italic> open star.</p></caption><graphic xmlns:xlink="http://www.w3.org/1999/xlink" xlink:href="ZooKeys-326-069-g004.jpg" position="float" orientation="portrait" xlink:type="simple"/></fig></tp:treatment-sec><ref-list><ref id="B5"><mixed-citation xmlns:xlink="http://www.w3.org/1999/xlink" xlink:type="simple"><person-group><name name-style="western"><surname>Deshayes</surname><given-names>GP</given-names></name></person-group> (<year>1844</year>) <source>G. <italic>Lucina</italic>. Lamarck, <italic>L. vitrea</italic> Deshayes. Magasin de Zoologie, seconde serie, Classe V Mollusques, 1–2, plate 106.</source></mixed-citation></ref><ref id="B29"><mixed-citation xmlns:xlink="http://www.w3.org/1999/xlink" xlink:type="simple"><person-group><name name-style="western"><surname>Tryon</surname><given-names>GW</given-names></name></person-group> (<year>1872</year>) <article-title>Catalogue and synonymy of the Recent species of the family Lucinidae.</article-title><source>Proceedings of the Academy of Natural Sciences of Philadelphia</source><volume>24</volume>: <fpage>82</fpage>-<lpage>96</lpage>.</mixed-citation></ref></ref-list></tp:taxon-treatment>
