# Supplementary material for: New lucinid bivalves from shallow and deeper water of the Indian and West Pacific Oceans (Mollusca, Bivalvia, Lucinidae)
Source: Zookeys. 2013 Aug 26;(326):69–90. doi: 10.3897/zookeys.326.5786 (PMC3764538; doi:10.3897/zookeys.326.5786)
Supplement: XML Treatment for Scabrilucina melvilli [file zookeys.326.5786-treatment4.xml]

<!DOCTYPE tp:taxon-treatment
  PUBLIC "-//TaxonX//DTD Taxonomic Treatment Publishing DTD v0 20100105//EN" "tax-treatment-NSO.dtd">
<tp:taxon-treatment xmlns:tp="http://www.plazi.org/taxpub"><tp:treatment-meta><mixed-citation publication-type="journal"><person-group><name><surname>Taylor</surname><given-names>John D.</given-names></name><name><surname>Glover</surname><given-names>Emily A.</given-names></name></person-group><article-title>New lucinid bivalves from shallow and deeper water of the Indian and West Pacific Oceans (Mollusca, Bivalvia, Lucinidae)</article-title><source>Zookeys</source><day>26</day><month>8</month><year>2013</year><volume>2013</volume><issue>326</issue><fpage>69</fpage><lpage>90</lpage><pub-id pub-id-type="doi">10.3897/zookeys.326.5786</pub-id></mixed-citation></tp:treatment-meta><tp:nomenclature><tp:taxon-name>
                            <tp:taxon-name-part taxon-name-part-type="genus">Scabrilucina</tp:taxon-name-part>
                            <tp:taxon-name-part taxon-name-part-type="species">melvilli</tp:taxon-name-part>
                            <object-id xmlns:xlink="http://www.w3.org/1999/xlink" xlink:type="simple">http://zoobank.org/EC1E8F2B-0F9E-4DE1-8DE7-4C26695A61FB</object-id>
                            <object-id xmlns:xlink="http://www.w3.org/1999/xlink" xlink:type="simple">http://species-id.net/wiki/Scabrilucina_melvilli</object-id>
                        </tp:taxon-name><tp:taxon-status xmlns:xlink="http://www.w3.org/1999/xlink" xlink:type="simple">sp. n.</tp:taxon-status><xref ref-type="fig" rid="F3">Figs 3C</xref><xref ref-type="fig" rid="F6">, 6</xref></tp:nomenclature><tp:treatment-sec sec-type="Type material"><title>Type material.</title><p><italic>Holotype</italic>: 1 whole shell (AM C. 360708), H 21.2 mm, L 21.0, T (single valve) 5.2 mm. <italic>Paratypes</italic>: single left valve, H 20.5mm, L 18.3 mm, juvenile shells 4 LV and 4 RV, locality as holotype (AM C. 479181).</p></tp:treatment-sec><tp:treatment-sec sec-type="Type locality"><title>Type locality.</title><p>Northeastern Australia,Queensland, E of Bowen <named-content xmlns:xlink="http://www.w3.org/1999/xlink" content-type="dwc:verbatimCoordinates" xlink:type="simple">19°45.7'S, 148°19'E</named-content>, 46 m, thin, grey mud, coll. PH Colman &amp; F Rowe.</p></tp:treatment-sec><tp:treatment-sec sec-type="Other material examined"><title>Other material examined.</title><p>Australia, Queensland: 6 valves (AM C. 036166), Albany Passage, Cape York Peninsula, <named-content xmlns:xlink="http://www.w3.org/1999/xlink" content-type="dwc:verbatimCoordinates" xlink:type="simple">10°45'S, 142°37'E</named-content>, 4–14 fthms (7–26 m), mud &amp; sand, coll. C. Hedley &amp; A. Mc Culloch. (3 LV, 3 RV+ juveniles. Left valves – H 26.3 <!--PageBreak-->mm, L 24.3 mm; H 24.3 mm, L 23.2 mm; H 23.3 mm, L 20.9 mm; right valves - 19.0 mm L 18.6 mm; H 18.7 mm, L 17.2 mm). 1 valve (AM C. 360707), Horn Island, Torres Strait, <named-content xmlns:xlink="http://www.w3.org/1999/xlink" content-type="dwc:verbatimCoordinates" xlink:type="simple">10°35.6S, 142°14.6'E</named-content>, mangroves and sand flats, near jetty, coll. W.F. Ponder &amp; I. Loch. (1 LV H 18.6 mm, L 17.3 mm).</p></tp:treatment-sec><tp:treatment-sec sec-type="Description"><title>Description.</title><p>Shell fragile, thin, white, semi-translucent, subtrigonal, L to 26.3 mm, H to 26.3 mm, higher than long H/L = 1.05 ± SD 0.04 (n = 9), moderately inflated T/L = 0.27 ± 0.02 (n = 9). Posterior sulcus broad, shallow with marginal sinus. Anterior dorsal area weakly defined. Sculpture (<xref ref-type="fig" rid="F6">Fig. 6K, L</xref>) of regularly spaced, low, thin, sharp, commarginal lamellae with faint radial folds in interspaces. Commarginals more closely spaced in larger specimens. Commarginal lamellae elevated to scales along dorsal margin. <!--PageBreak--><!--PageBreak-->Protoconch (<xref ref-type="fig" rid="F6">Fig. 6M</xref>): 150 µm, PII a narrow rim. Lunule short, lanceolate, with more prominent growth increments in LV. Ligament short, set in groove. Hinge plate narrow (<xref ref-type="fig" rid="F6">Fig. 6I, J</xref>), LV with two small cardinal teeth, anterior tooth larger, RV with single cardinal tooth, in larger specimens teeth sometimes obscure. Small anterior lateral present in RV of juveniles. Anterior adductor scar long, thin, detached ventrally from pallial line for ¾ of length at angle of 25°. Posterior adductor scar ovoid. Pallial line narrow, entire. Shell inside pallial line with small round points of mantle attachment, radial grooves, track of pallial blood vessel visible as shallow groove. Shell margin smooth.</p><fig id="F6" position="float" orientation="portrait"><label>Figure 6.</label><caption><p><italic><tp:taxon-name>Scabrilucina melvilli</tp:taxon-name></italic> sp. n. <bold>A–C</bold> Holotype AMS C. 360708 exterior of left valve and interior of left and right valves, L = 21 mm <bold>D–E</bold> paratype AMS C. 360708 exterior and interior of left valve, L= 18.3 mm <bold>F–G</bold> paratype AMS 036166 exterior and interior of left valve, L= 23.1 mm <bold>H</bold> Dorsal view of holotype <bold>I–J</bold> Detail of hinge teeth of right and left valves of juvenile shells. Scale bar = 1 mm <bold>K</bold> External sculpture. Scale bar = 1 mm <bold>L</bold> Detail of commarginal lamellae. Scale bar = 200 µm <bold>M</bold> Protoconch. Arrow marks boundary between PI and PII. Scale bar = 50 µm.</p></caption><graphic xmlns:xlink="http://www.w3.org/1999/xlink" xlink:href="ZooKeys-326-069-g006.jpg" position="float" orientation="portrait" xlink:type="simple"/></fig></tp:treatment-sec><tp:treatment-sec sec-type="Distribution"><title>Distribution.</title><p>Torres Strait, northeastern Australia (<xref ref-type="fig" rid="F4">Fig. 4</xref>) shallow water mud to 50 m.</p></tp:treatment-sec><tp:treatment-sec sec-type="Remarks"><title>Remarks.</title><p>See above for comparison with <italic><tp:taxon-name>Scabrilucina victorialis</tp:taxon-name></italic>.</p></tp:treatment-sec><tp:treatment-sec sec-type="Etymology"><title>Etymology.</title><p>Named for James Cosmo Melvill (1845–1929), British malacologist who described many IWP species. Noun in genitive case.</p></tp:treatment-sec><tp:treatment-sec><!--Section generated to contain objects referenced in tp:taxon-treatment.--><fig id="F3" position="float" orientation="portrait"><label>Figure 3.</label><caption><p>Internal drawings <italic><tp:taxon-name>Scabrilucina</tp:taxon-name></italic> species. <bold>A</bold> S. <italic>victorialis</italic> <bold>B</bold> <italic><tp:taxon-name>Scabrilucina vitrea</tp:taxon-name></italic> <bold>C</bold> <italic><tp:taxon-name>Scabrilucina melvilli</tp:taxon-name></italic>.</p></caption><graphic xmlns:xlink="http://www.w3.org/1999/xlink" xlink:href="ZooKeys-326-069-g003.jpg" position="float" orientation="portrait" xlink:type="simple"/></fig><fig id="F4" position="float" orientation="portrait"><label>Figure 4.</label><caption><p>Distribution map - <italic><tp:taxon-name>Scabrilucina victorialis</tp:taxon-name></italic>, solid triangles; <italic><tp:taxon-name>Scabrilucina vitrea</tp:taxon-name></italic>, open triangles; <italic><tp:taxon-name>Scabrilucina melvilli</tp:taxon-name></italic>, solid squares; <italic><tp:taxon-name>Gonimyrtea ferruginea</tp:taxon-name></italic>, solid stars; <italic><tp:taxon-name>Myrtina reflexa</tp:taxon-name></italic>, solid circles, <italic><tp:taxon-name>Ferrocina brunei</tp:taxon-name></italic> open star.</p></caption><graphic xmlns:xlink="http://www.w3.org/1999/xlink" xlink:href="ZooKeys-326-069-g004.jpg" position="float" orientation="portrait" xlink:type="simple"/></fig></tp:treatment-sec></tp:taxon-treatment>
