# Supplementary material for: New lucinid bivalves from shallow and deeper water of the Indian and West Pacific Oceans (Mollusca, Bivalvia, Lucinidae)
Source: Zookeys. 2013 Aug 26;(326):69–90. doi: 10.3897/zookeys.326.5786 (PMC3764538; doi:10.3897/zookeys.326.5786)
Supplement: XML Treatment for Ferrocina [file zookeys.326.5786-treatment5.xml]

<!DOCTYPE tp:taxon-treatment
  PUBLIC "-//TaxonX//DTD Taxonomic Treatment Publishing DTD v0 20100105//EN" "tax-treatment-NSO.dtd">
<tp:taxon-treatment xmlns:tp="http://www.plazi.org/taxpub"><tp:treatment-meta><mixed-citation publication-type="journal"><person-group><name><surname>Taylor</surname><given-names>John D.</given-names></name><name><surname>Glover</surname><given-names>Emily A.</given-names></name></person-group><article-title>New lucinid bivalves from shallow and deeper water of the Indian and West Pacific Oceans (Mollusca, Bivalvia, Lucinidae)</article-title><source>Zookeys</source><day>26</day><month>8</month><year>2013</year><volume>2013</volume><issue>326</issue><fpage>69</fpage><lpage>90</lpage><pub-id pub-id-type="doi">10.3897/zookeys.326.5786</pub-id></mixed-citation></tp:treatment-meta><tp:nomenclature><tp:taxon-name>
                            <tp:taxon-name-part taxon-name-part-type="genus">Ferrocina</tp:taxon-name-part>
                            <object-id xmlns:xlink="http://www.w3.org/1999/xlink" xlink:type="simple">http://species-id.net/wiki/Ferrocina</object-id>
                        </tp:taxon-name><tp:taxon-authority>Glover &amp; Taylor, 2007</tp:taxon-authority></tp:nomenclature><tp:treatment-sec sec-type="Type species"><title>Type species.</title><p><italic><tp:taxon-name>Ferrocina multiradiata</tp:taxon-name></italic> Glover &amp; Taylor, 2007 by original designation.</p></tp:treatment-sec><tp:treatment-sec sec-type="Diagnosis"><title>Diagnosis.</title><p>Shell to 20 mm, thin, subovate, posteriorly truncate, sculpture of numerous fine, often indistinct radial ribs crossed by fine commarginal threads. Hinge plate thin, small single cardinal tooth in RV, two cardinals in LV, lateral teeth very small or obsolete. Anterior adductor scar short, detached for 1/3 of length. Interior shell margin finely to coarsely dentate. Colour pale orange to rusty red-brown, sometimes blotchy.</p></tp:treatment-sec><tp:treatment-sec sec-type="Remarks"><title>Remarks.</title><p>The unusual and rare genus <italic><tp:taxon-name>Ferrocina</tp:taxon-name></italic> was first recognised from Vanuatu, Fiji and New Caledonia at depths from 80–400 m (<xref ref-type="bibr" rid="B8">Glover and Taylor 2007</xref>) and is known from a few shells of the type species. A second species has been identified from the Philippines (<xref ref-type="bibr" rid="B10">Glover and Taylor in press</xref>) also from a few shells. From shell features including the dentition and presence of a pallial blood vessel scar we classify this genus in the <tp:taxon-name>Lucininae</tp:taxon-name>. Additionally the ramshorn shaped visceral extension is also seen in the lucinine <italic><tp:taxon-name>Bathyaustriella</tp:taxon-name></italic> (<xref ref-type="bibr" rid="B11">Glover et al. 2004</xref>).</p></tp:treatment-sec><ref-list><ref id="B8"><mixed-citation xmlns:xlink="http://www.w3.org/1999/xlink" xlink:type="simple"><person-group><name name-style="western"><surname>Glover</surname><given-names>EA</given-names></name><name name-style="western"><surname>Taylor</surname><given-names>JD</given-names></name></person-group> (<year>2007</year>) <article-title>Diversity of chemosymbiotic bivalves on coral reefs: Lucinidae of New Caledonia and Lifou (Mollusca, Bivalvia).</article-title><source>Zoosystema</source><volume>29</volume>: <fpage>109</fpage>-<lpage>181</lpage>.</mixed-citation></ref><ref id="B10"><mixed-citation xmlns:xlink="http://www.w3.org/1999/xlink" xlink:type="simple"><person-group><name name-style="western"><surname>Glover</surname><given-names>EA</given-names></name><name name-style="western"><surname>Taylor</surname><given-names>JD</given-names></name></person-group> (<year>in press</year>) <article-title>Lucinidae of the Philippines: highest known diversity and ubiquity of chemosymbiotic bivalves from intertidal to bathyal depths (Mollusca: Bivalvia: Lucinidae).</article-title><source>Mémoires du Museum national d’Histoire Naturelle</source></mixed-citation></ref><ref id="B11"><mixed-citation xmlns:xlink="http://www.w3.org/1999/xlink" xlink:type="simple"><person-group><name name-style="western"><surname>Glover</surname><given-names>EA</given-names></name><name name-style="western"><surname>Taylor</surname><given-names>JD</given-names></name><name name-style="western"><surname>Rowden</surname><given-names>AA</given-names></name></person-group> (<year>2004</year>) <article-title><italic>Bathyaustriella thionipta</italic>, a new lucinid bivalve from a hydrothermal vent on the Kermadec Ridge, New Zealand and its relationship to shallow-water taxa (Bivalvia: Lucinidae).</article-title><source>Journal of Molluscan Studies</source><volume>70</volume>: <fpage>283</fpage>-<lpage>295</lpage>. doi: <ext-link ext-link-type="uri" xlink:href="http://dx.doi.org/10.1093/mollus/70.3.283" xlink:type="simple">10.1093/mollus/70.3.283</ext-link></mixed-citation></ref></ref-list></tp:taxon-treatment>
