# Supplementary material for: New lucinid bivalves from shallow and deeper water of the Indian and West Pacific Oceans (Mollusca, Bivalvia, Lucinidae)
Source: Zookeys. 2013 Aug 26;(326):69–90. doi: 10.3897/zookeys.326.5786 (PMC3764538; doi:10.3897/zookeys.326.5786)
Supplement: XML Treatment for Ferrocina brunei [file zookeys.326.5786-treatment6.xml]

<!DOCTYPE tp:taxon-treatment
  PUBLIC "-//TaxonX//DTD Taxonomic Treatment Publishing DTD v0 20100105//EN" "tax-treatment-NSO.dtd">
<tp:taxon-treatment xmlns:tp="http://www.plazi.org/taxpub"><tp:treatment-meta><mixed-citation publication-type="journal"><person-group><name><surname>Taylor</surname><given-names>John D.</given-names></name><name><surname>Glover</surname><given-names>Emily A.</given-names></name></person-group><article-title>New lucinid bivalves from shallow and deeper water of the Indian and West Pacific Oceans (Mollusca, Bivalvia, Lucinidae)</article-title><source>Zookeys</source><day>26</day><month>8</month><year>2013</year><volume>2013</volume><issue>326</issue><fpage>69</fpage><lpage>90</lpage><pub-id pub-id-type="doi">10.3897/zookeys.326.5786</pub-id></mixed-citation></tp:treatment-meta><tp:nomenclature><tp:taxon-name>
                            <tp:taxon-name-part taxon-name-part-type="genus">Ferrocina</tp:taxon-name-part>
                            <tp:taxon-name-part taxon-name-part-type="species">brunei</tp:taxon-name-part>
                            <object-id xmlns:xlink="http://www.w3.org/1999/xlink" xlink:type="simple">http://zoobank.org/1954D59B-0F70-481B-9FE9-159FDF23DD24</object-id>
                            <object-id xmlns:xlink="http://www.w3.org/1999/xlink" xlink:type="simple">http://species-id.net/wiki/Ferrocina_brunei</object-id>
                        </tp:taxon-name><tp:taxon-status xmlns:xlink="http://www.w3.org/1999/xlink" xlink:type="simple">sp. n.</tp:taxon-status><xref ref-type="fig" rid="F7">Figs 7</xref><xref ref-type="fig" rid="F8">, 8</xref><xref ref-type="fig" rid="F9">, 9C</xref></tp:nomenclature><tp:treatment-sec sec-type="Type material"><title>Type material.</title><p><italic>Holotype</italic>: whole shell NHMUK 20130122 L 8.2 mm, H 6.7 mm, T 1.6 mm; <italic>Paratypes</italic>: NHMUK 20130123, figured L 8.4 mm, H. 7.3 mm, T 2.1 mm; L 8.9 mm, H 7.8 mm, T 2.1 mm, non figured 19 v.</p></tp:treatment-sec><tp:treatment-sec sec-type="Type locality"><title>Type locality.</title><p><bold>Brunei,</bold> <named-content xmlns:xlink="http://www.w3.org/1999/xlink" content-type="dwc:verbatimCoordinates" xlink:type="simple">05°21'12"N, 111°26'21"E</named-content>, 63 m, muddy sand near oil drilling rig.</p><!--PageBreak--><!--PageBreak--><!--PageBreak--></tp:treatment-sec><tp:treatment-sec sec-type="Description"><title>Description.</title><p>Shell small, H to 7.8 mm, L to 8.9 mm, T to 2.1 mm, longer than high H/L = 0.89 ± 0.034 (n=13). Colour grey-white with patches, streaks or stripes of rusty red, more pronounced dorsally, including lunule, occasionally whole shell red-brown; internally red brown particularly at anterior. Sculpture of numerous (ca 40) low, radial ribs that divide and intercalate, crossed by very fine, widely spaced commarginal lamellae. Shallow posterior sulcus and posterior dorsal area with slightly elevated commarginal lamellae, radial ribs absent. Anterior dorsal area also without ribs. Protoconch (<xref ref-type="fig" rid="F7">Fig. 7K</xref>) PI = 82 µm, PI+ PII = 159 µm, PII with many growth increments. Lunule short lanceolate, slightly impressed, asymmetrical, greater part in right valve, brown coloured. Ligament set in shallow groove. Hinge plate thin (<xref ref-type="fig" rid="F7">Figs 7L, M</xref>), RV with single cardinal tooth and small anterior and posterior lateral teeth; LV with two cardinal teeth, anteriormost is larger and faint sockets for anterior and posterior lateral teeth. Anterior adductor muscle scar broad, short, detached for ½ of length at an angle of 25°. Pallial blood vessel trace prominent, terminates ventral to anterior adductor scar. Pallial line entire. Inner shell margin denticulate.</p><fig id="F7" position="float" orientation="portrait"><label>Figure 7.</label><caption><p><italic><tp:taxon-name>Ferrocina brunei</tp:taxon-name></italic> sp. n. <bold>A–C</bold> Holotype NHMUK 20130122 Exterior of left valve and interior of right and left valves, L = 8.2 mm <bold>D–F</bold> Paratype NHMUK 20130123 exterior of right valve and interior of left and right valves, L = 8.4 mm. pbv trace of pallial blood vessel <bold>G–H</bold> Paratype NHMUK 20130123 exterior and interior of left valve, L = 8.9 mm <bold>I</bold> Exterior of right valve of white form NHMUK 20130123, L = 7.9 mm <bold>J</bold> SEM of right valve L = 6.0 mm <bold>K</bold> Protoconch, arrow at PI /PII junction. Scale bar = 50 µm <bold>L–M</bold> Interior of right and left valves L = 5.2 mm.</p></caption><graphic xmlns:xlink="http://www.w3.org/1999/xlink" xlink:href="ZooKeys-326-069-g007.jpg" position="float" orientation="portrait" xlink:type="simple"/></fig></tp:treatment-sec><tp:treatment-sec sec-type="Anatomy"><title>Anatomy.</title><p>Ctenidia comprising inner demibranchs (<xref ref-type="fig" rid="F8">Fig. 8A</xref>), pink, thick, occupying about ½ of mantle cavity. Foot cylindrical with small heel. Labial palps small ridges. Visceral mass anterior to foot laterally extended into pair of ramshorn-like coiled structures (<xref ref-type="fig" rid="F8">Fig. 8B</xref>). Posterior exhalant aperture with inverted tube (<xref ref-type="fig" rid="F8">Fig. 8C</xref>), inhalant aperture with small papillae, short section of fused mantle ventral to aperture. Ctenidial filaments with thick bacteriocyte zone with bacteriocytes packed with short rod-shaped bacteria 2-5 µm long and 1-2 µm wide (<xref ref-type="fig" rid="F8">Figs 8D–F</xref>). Bacteria aligned with long axes normal to apical surfaces of bacteriocytes.</p><fig id="F8" position="float" orientation="portrait"><label>Figure 8.</label><caption><p><italic><tp:taxon-name>Ferrocina brunei</tp:taxon-name></italic> sp. n. <bold>A</bold> Body from right side. Scale bar = 1 mm <bold>B</bold> Body from left side, mantle and left demibranch removed showing foot and visceral extension. Scale bar = 1 mm <bold>C</bold> Body from right side with visceral mass, right demibranch and mantle removed. Scale bar = 1 mm <bold>D</bold> Section through part of demibranch showing ciliated and bacteriocyte zones. Scale bar = 20 µm <bold>E</bold> Part of ctenidial filament in bacteriocyte zone showing bacteria. Scale bar = 5 µm <bold>F</bold> Detail of bacteriocytes and bacteria aligned normal to the apical cell wall. Scale bar = 2 µm. aa, anterior adductor muscle. b, bacteria. bw, bacteriocyte apical wall. bz, bacteriocyte zone. cz, ciliated zone. ex, exhalant aperture. f, foot. fm, fused mantle. ia, inhalant aperture. it, inverted tube of posterior exhalant aperture. ld, left demibranch. lp, labial palps. me, mantle edge. pa, posterior adductor muscle. rd, right demibranch. ve, visceral extension. vm, visceral mass.</p></caption><graphic xmlns:xlink="http://www.w3.org/1999/xlink" xlink:href="ZooKeys-326-069-g008.jpg" position="float" orientation="portrait" xlink:type="simple"/></fig><fig id="F9" position="float" orientation="portrait"><label>Figure 9.</label><caption><p>Internal outline drawings of <bold>A</bold> <italic><tp:taxon-name>Gonimyrtea ferruginea</tp:taxon-name></italic> <bold>B</bold> <italic><tp:taxon-name>Myrtina reflexa</tp:taxon-name></italic> <bold>C</bold> <italic><tp:taxon-name>Ferrocina brunei</tp:taxon-name></italic>. Not to scale.</p></caption><graphic xmlns:xlink="http://www.w3.org/1999/xlink" xlink:href="ZooKeys-326-069-g009.jpg" position="float" orientation="portrait" xlink:type="simple"/></fig></tp:treatment-sec><tp:treatment-sec sec-type="Distribution"><title>Distribution.</title><p>Known only from type locality (<xref ref-type="fig" rid="F4">Fig. 4</xref>).</p></tp:treatment-sec><tp:treatment-sec sec-type="Etymology"><title>Etymology.</title><p>Named for Sultanate of Brunei. Noun in apposition.</p></tp:treatment-sec><tp:treatment-sec sec-type="Remarks"><title>Remarks.</title><p><italic><tp:taxon-name>Ferrocina brunei</tp:taxon-name></italic> is similar to the type species <italic><tp:taxon-name>Ferrocina mutiradiata</tp:taxon-name></italic> from Fiji but has much less prominent radial ribs, a less strongly denticulate shell margin and is smaller (shell length to 9 mm compared to 18 mm).</p><p>The anatomy is similar to most <tp:taxon-name>Lucinidae</tp:taxon-name> and bacterial symbiosis is confirmed by the presence of abundant bacteria in the ctenidial filaments. A distinctive feature of <!--PageBreak-->the anatomy is the bilateral ramshorn-like extension of the visceral mass anterior to the foot. We have observed similar structures only in <italic><tp:taxon-name>Bathyaustriella thionipta</tp:taxon-name></italic> Glover, Taylor &amp; Rowden, 2004 from a hydrothermal vent on the Kermadec Ridge and in a <italic><tp:taxon-name>Ferrocina</tp:taxon-name></italic> species recently discovered off the southern USA in the Western Atlantic (unpublished observations). The function of this structure is unknown but thin sections of the structure in <italic><tp:taxon-name>Bathyaustriella thionipta</tp:taxon-name></italic> showed that it consisted of diverticula of the digestive gland.</p></tp:treatment-sec><tp:treatment-sec><!--Section generated to contain objects referenced in tp:taxon-treatment.--><fig id="F4" position="float" orientation="portrait"><label>Figure 4.</label><caption><p>Distribution map - <italic><tp:taxon-name>Scabrilucina victorialis</tp:taxon-name></italic>, solid triangles; <italic><tp:taxon-name>Scabrilucina vitrea</tp:taxon-name></italic>, open triangles; <italic><tp:taxon-name>Scabrilucina melvilli</tp:taxon-name></italic>, solid squares; <italic><tp:taxon-name>Gonimyrtea ferruginea</tp:taxon-name></italic>, solid stars; <italic><tp:taxon-name>Myrtina reflexa</tp:taxon-name></italic>, solid circles, <italic><tp:taxon-name>Ferrocina brunei</tp:taxon-name></italic> open star.</p></caption><graphic xmlns:xlink="http://www.w3.org/1999/xlink" xlink:href="ZooKeys-326-069-g004.jpg" position="float" orientation="portrait" xlink:type="simple"/></fig></tp:treatment-sec></tp:taxon-treatment>
