# Supplementary material for: New lucinid bivalves from shallow and deeper water of the Indian and West Pacific Oceans (Mollusca, Bivalvia, Lucinidae)
Source: Zookeys. 2013 Aug 26;(326):69–90. doi: 10.3897/zookeys.326.5786 (PMC3764538; doi:10.3897/zookeys.326.5786)
Supplement: XML Treatment for Gonimyrtea [file zookeys.326.5786-treatment7.xml]

<!DOCTYPE tp:taxon-treatment
  PUBLIC "-//TaxonX//DTD Taxonomic Treatment Publishing DTD v0 20100105//EN" "tax-treatment-NSO.dtd">
<tp:taxon-treatment xmlns:tp="http://www.plazi.org/taxpub"><tp:treatment-meta><mixed-citation publication-type="journal"><person-group><name><surname>Taylor</surname><given-names>John D.</given-names></name><name><surname>Glover</surname><given-names>Emily A.</given-names></name></person-group><article-title>New lucinid bivalves from shallow and deeper water of the Indian and West Pacific Oceans (Mollusca, Bivalvia, Lucinidae)</article-title><source>Zookeys</source><day>26</day><month>8</month><year>2013</year><volume>2013</volume><issue>326</issue><fpage>69</fpage><lpage>90</lpage><pub-id pub-id-type="doi">10.3897/zookeys.326.5786</pub-id></mixed-citation></tp:treatment-meta><tp:nomenclature><label>Genus</label><tp:taxon-name>
                            <tp:taxon-name-part taxon-name-part-type="genus">Gonimyrtea</tp:taxon-name-part>
                            <object-id xmlns:xlink="http://www.w3.org/1999/xlink" xlink:type="simple">http://species-id.net/wiki/Gonimyrtea</object-id>
                        </tp:taxon-name><tp:taxon-authority>Marwick, 1929</tp:taxon-authority></tp:nomenclature><tp:treatment-sec sec-type="Type species"><title>Type species.</title><p><italic><tp:taxon-name>Loripes concinna</tp:taxon-name></italic> Hutton, 1885. Original designation.</p></tp:treatment-sec><tp:treatment-sec sec-type="Definition"><title>Definition.</title><p>Shells small, subcircular to ovate, higher than long, inflated. Sculpture of closely spaced thin, low commarginal lamellae. Right valve with single cardinal tooth and small anterior and posterior laterals sometime present; left valve with two cardinal teeth and small anterior and posterior laterals sometimes present. Lunule narrow lanceolate. Ligament short, curved. Anterior adductor scar detached for about 1/5–1/2 of length.</p></tp:treatment-sec><tp:treatment-sec sec-type="Remarks"><title>Remarks.</title><p>There has been much confusion concerning the concept of this genus following from <xref ref-type="bibr" rid="B3">Chavan’s (1969)</xref> illustration of an Eocene species with little resemblance to the type and also his assignment of <italic><tp:taxon-name>Alucinoma</tp:taxon-name></italic> as a synonym (see <xref ref-type="bibr" rid="B8">Glover and Taylor 2007</xref>). We originally placed this genus (based on shell morphology) in the <tp:taxon-name>Myrteinae</tp:taxon-name> (<xref ref-type="bibr" rid="B27">Taylor et al. 2011</xref>) but continuing molecular analysis (species described below as UGS-3 in <xref ref-type="bibr" rid="B27">Taylor et al. 2011</xref> and unpublished data) suggests that it should be classified in the sub-family <tp:taxon-name>Leucosphaerinae</tp:taxon-name>, although the type species has not yet been investigated. As well as the genotype <italic><tp:taxon-name>Gonimyrtea concinna</tp:taxon-name></italic> from New Zealand we include <italic><tp:taxon-name>Gonimyrtea avia</tp:taxon-name></italic> and <italic><tp:taxon-name>Gonimyrtea fidelis</tp:taxon-name></italic> from around New Caledonia (<xref ref-type="bibr" rid="B8">Glover and Taylor 2007</xref>) and two new species from the Philippines (<xref ref-type="bibr" rid="B10">Glover and Taylor in press</xref>).</p></tp:treatment-sec><ref-list><ref id="B3"><mixed-citation xmlns:xlink="http://www.w3.org/1999/xlink" xlink:type="simple"><person-group><name name-style="western"><surname>Chavan</surname><given-names>A</given-names></name></person-group> (<year>1969</year>) <article-title>Superfamily Lucinacea Fleming, 1828.</article-title> In: <person-group><name name-style="western"><surname>Moore</surname><given-names>RC</given-names></name></person-group> (<role>Ed</role>) <issue-title>Treatise on invertebrate Paleontology, Part N, Mollusca 6, Bivalvia, vol. 2.</issue-title>, <publisher-name>Geological Society of America and University of Kansas</publisher-name>, <publisher-loc>Boulder, Colorado</publisher-loc>, N491–N518.</mixed-citation></ref><ref id="B8"><mixed-citation xmlns:xlink="http://www.w3.org/1999/xlink" xlink:type="simple"><person-group><name name-style="western"><surname>Glover</surname><given-names>EA</given-names></name><name name-style="western"><surname>Taylor</surname><given-names>JD</given-names></name></person-group> (<year>2007</year>) <article-title>Diversity of chemosymbiotic bivalves on coral reefs: Lucinidae of New Caledonia and Lifou (Mollusca, Bivalvia).</article-title><source>Zoosystema</source><volume>29</volume>: <fpage>109</fpage>-<lpage>181</lpage>.</mixed-citation></ref><ref id="B27"><mixed-citation xmlns:xlink="http://www.w3.org/1999/xlink" xlink:type="simple"><person-group><name name-style="western"><surname>Taylor</surname><given-names>JD</given-names></name><name name-style="western"><surname>Glover</surname><given-names>EA</given-names></name><name name-style="western"><surname>Smith</surname><given-names>L</given-names></name><name name-style="western"><surname>Dyal</surname><given-names>P</given-names></name><name name-style="western"><surname>Williams</surname><given-names>ST</given-names></name></person-group> (<year>2011</year>) <article-title>Molecular phylogeny and classification of the chemosymbiotic bivalve family Lucinidae (Mollusca: Bivalvia).</article-title><source>Zoological Journal of the Linnean Society</source><volume>163</volume>: <fpage>15</fpage>-<lpage>49</lpage>.</mixed-citation></ref><ref id="B10"><mixed-citation xmlns:xlink="http://www.w3.org/1999/xlink" xlink:type="simple"><person-group><name name-style="western"><surname>Glover</surname><given-names>EA</given-names></name><name name-style="western"><surname>Taylor</surname><given-names>JD</given-names></name></person-group> (<year>in press</year>) <article-title>Lucinidae of the Philippines: highest known diversity and ubiquity of chemosymbiotic bivalves from intertidal to bathyal depths (Mollusca: Bivalvia: Lucinidae).</article-title><source>Mémoires du Museum national d’Histoire Naturelle</source></mixed-citation></ref></ref-list></tp:taxon-treatment>
