# Supplementary material for: New lucinid bivalves from shallow and deeper water of the Indian and West Pacific Oceans (Mollusca, Bivalvia, Lucinidae)
Source: Zookeys. 2013 Aug 26;(326):69–90. doi: 10.3897/zookeys.326.5786 (PMC3764538; doi:10.3897/zookeys.326.5786)
Supplement: XML Treatment for Gonimyrtea ferruginea [file zookeys.326.5786-treatment8.xml]

<!DOCTYPE tp:taxon-treatment
  PUBLIC "-//TaxonX//DTD Taxonomic Treatment Publishing DTD v0 20100105//EN" "tax-treatment-NSO.dtd">
<tp:taxon-treatment xmlns:tp="http://www.plazi.org/taxpub"><tp:treatment-meta><mixed-citation publication-type="journal"><person-group><name><surname>Taylor</surname><given-names>John D.</given-names></name><name><surname>Glover</surname><given-names>Emily A.</given-names></name></person-group><article-title>New lucinid bivalves from shallow and deeper water of the Indian and West Pacific Oceans (Mollusca, Bivalvia, Lucinidae)</article-title><source>Zookeys</source><day>26</day><month>8</month><year>2013</year><volume>2013</volume><issue>326</issue><fpage>69</fpage><lpage>90</lpage><pub-id pub-id-type="doi">10.3897/zookeys.326.5786</pub-id></mixed-citation></tp:treatment-meta><tp:nomenclature><tp:taxon-name>
                            <tp:taxon-name-part taxon-name-part-type="genus">Gonimyrtea</tp:taxon-name-part>
                            <tp:taxon-name-part taxon-name-part-type="species">ferruginea</tp:taxon-name-part>
                            <object-id xmlns:xlink="http://www.w3.org/1999/xlink" xlink:type="simple">http://zoobank.org/4BD0BF6A-71CE-47B0-8C70-5D0D2D148BFB</object-id>
                            <object-id xmlns:xlink="http://www.w3.org/1999/xlink" xlink:type="simple">http://species-id.net/wiki/Gonimyrtea_ferruginea</object-id>
                        </tp:taxon-name><tp:taxon-status xmlns:xlink="http://www.w3.org/1999/xlink" xlink:type="simple">sp. n.</tp:taxon-status><xref ref-type="fig" rid="F9">Figs 9A</xref><xref ref-type="fig" rid="F10">, 10</xref><tp:nomenclature-citation-list><tp:nomenclature-citation><tp:taxon-name>Gonimyrtea ferruginea</tp:taxon-name><comment> UGS-3, unidentified genus &amp; species - <xref ref-type="bibr" rid="B27">Taylor et al. 2011</xref>, fig. 7J.</comment></tp:nomenclature-citation></tp:nomenclature-citation-list></tp:nomenclature><tp:treatment-sec sec-type="Type material"><title>Type material.</title><p><italic>Holotype</italic>: paired valves, live collected (MNHN IM-2009-10376) L 24.5 mm H 23.2 mm T whole shell 15.0 mm. <italic>Paratypes</italic>: 1 paired valve (MNHN IM-2009-10376) L 24.0 mm H 22.0 mm T 6.5 mm (single valve); 1 pv (MNHN IM-2009-10376) L 15.9mm H 14.2 mm T 7.7 mm.</p><!--PageBreak--><!--PageBreak--></tp:treatment-sec><tp:treatment-sec sec-type="Type locality"><title>Type locality.</title><p>New Caledonia, Chesterfield Bank, <named-content xmlns:xlink="http://www.w3.org/1999/xlink" content-type="dwc:verbatimCoordinates" xlink:type="simple">19°35'S, 158°48'E</named-content>, 680–722 m. N/O Alis campagne EBISCO 2005 stn CP2614.</p></tp:treatment-sec><tp:treatment-sec sec-type="Material examined"><title>Material examined.</title><p>All MNHN material from several deep water cruises in South west Pacific (for details see - <ext-link xmlns:xlink="http://www.w3.org/1999/xlink" ext-link-type="uri" xlink:href="http://www.mnhn.fr/musorstom/" xlink:type="simple">www.mnhn.fr/musorstom/</ext-link>). <bold>New Caledonia</bold>, MUSORSTOM 4: 1 valve,stn CP158, <named-content xmlns:xlink="http://www.w3.org/1999/xlink" content-type="dwc:verbatimCoordinates" xlink:type="simple">18°49'S, 163°15'E</named-content>, 625 m. 2 valves, stn CP179 <named-content xmlns:xlink="http://www.w3.org/1999/xlink" content-type="dwc:verbatimCoordinates" xlink:type="simple">18°57'S, 163°14'E</named-content>, 475 m.1 paired valve, stn CP 236, <named-content xmlns:xlink="http://www.w3.org/1999/xlink" content-type="dwc:verbatimCoordinates" xlink:type="simple">22°11'S, 167°15'E</named-content>, 495–550 m. BATHUS 2: 1 paired valve, stn DW740, <named-content xmlns:xlink="http://www.w3.org/1999/xlink" content-type="dwc:verbatimCoordinates" xlink:type="simple">22°36'S, 166°27'E</named-content>, 570-605 m. BATHUS 4: 1 valve, stn CP 900, <named-content xmlns:xlink="http://www.w3.org/1999/xlink" content-type="dwc:verbatimCoordinates" xlink:type="simple">20°17'S, 163°50'E</named-content>, 580 m. 2 valves, stn DW 908, <named-content xmlns:xlink="http://www.w3.org/1999/xlink" content-type="dwc:verbatimCoordinates" xlink:type="simple">18°58'S, 163°11'E</named-content>, 502–527m. 1 valve, stn CP905, <named-content xmlns:xlink="http://www.w3.org/1999/xlink" content-type="dwc:verbatimCoordinates" xlink:type="simple">19°02'S, 163°16'E</named-content>, 294–296 m. 1 valve, stn CP954, <named-content xmlns:xlink="http://www.w3.org/1999/xlink" content-type="dwc:verbatimCoordinates" xlink:type="simple">21°44'S, 166°36'E</named-content> 250–255 m. BIOCAL: 1 valve, stn DW40, <named-content xmlns:xlink="http://www.w3.org/1999/xlink" content-type="dwc:verbatimCoordinates" xlink:type="simple">22°55'S, 167°24"E</named-content>, 650 m. <bold>Chesterfield Bank</bold>, MUSORSTOM 5: 5 valves, stn 380, <named-content xmlns:xlink="http://www.w3.org/1999/xlink" content-type="dwc:verbatimCoordinates" xlink:type="simple">19°38'S, 158°44'E</named-content>, 555–570 m. 24 valves, stn 381, <named-content xmlns:xlink="http://www.w3.org/1999/xlink" content-type="dwc:verbatimCoordinates" xlink:type="simple">19°38'S, 158°47'E</named-content>, 620 m. <bold>Coral Sea, Kelso Bank,</bold> MUSORSTOM 5: 2 valves, stn 284, <named-content xmlns:xlink="http://www.w3.org/1999/xlink" content-type="dwc:verbatimCoordinates" xlink:type="simple">24°10'S, 159°33'E</named-content>, 225-230 m. <bold>Vanuatu,</bold> MUSORSTOM 8: 1 valve, stn DW1072, <named-content xmlns:xlink="http://www.w3.org/1999/xlink" content-type="dwc:verbatimCoordinates" xlink:type="simple">15°40'S, 167°20'E</named-content>, 622–625 m. <bold>SW Pacific, Wallis Island,</bold> MUSORSTOM 7: 3 valves, stn DW526, <named-content xmlns:xlink="http://www.w3.org/1999/xlink" content-type="dwc:verbatimCoordinates" xlink:type="simple">13°13'S, 176°15'E</named-content>, 355–360 m. 5 valves, stn DW527, <named-content xmlns:xlink="http://www.w3.org/1999/xlink" content-type="dwc:verbatimCoordinates" xlink:type="simple">13°24'S, 176°15'W</named-content> 540–560 m. 10 valves, stn DW 528, <named-content xmlns:xlink="http://www.w3.org/1999/xlink" content-type="dwc:verbatimCoordinates" xlink:type="simple">13°24'S, 176°13'W</named-content>, 435–515 m. 8 valves, stn DW601, <named-content xmlns:xlink="http://www.w3.org/1999/xlink" content-type="dwc:verbatimCoordinates" xlink:type="simple">13°19'S, 176°17'W</named-content>, 350 m. <bold>Bank Bayonnaise,</bold> MUSORSTOM 7: 1 valve, stn DW626, <named-content xmlns:xlink="http://www.w3.org/1999/xlink" content-type="dwc:verbatimCoordinates" xlink:type="simple">11°54'S, 179°32W</named-content> 597–600 m. 2 valves, stn CP629, <named-content xmlns:xlink="http://www.w3.org/1999/xlink" content-type="dwc:verbatimCoordinates" xlink:type="simple">11°54'S, 179°32'W</named-content>, 400–420 m. <bold>Tuscarora Bank,</bold> MUSORSTOM 7: 35 valves, stn DW556, <named-content xmlns:xlink="http://www.w3.org/1999/xlink" content-type="dwc:verbatimCoordinates" xlink:type="simple">11°49'S, 178°18'W</named-content>, 440 m.</p></tp:treatment-sec><tp:treatment-sec sec-type="Description"><title>Description.</title><p>Shell white, L to 25 mm H to 23.5 mm;subcircular, H/L 0.91 ± 0.017 (n=10), inflated T/L 0.28 ± 0.02 (n=10), sculpture of fine, low, rounded, regular, closely spaced, commarginal lamellae, radial sculpture absent, dorsal areas characteristically with ferruginous encrustations. Lunule short, lanceolate, symmetric. Protoconch (<xref ref-type="fig" rid="F10">Fig. 10L</xref>): PI+PII 275 µm, PII, a narrow, 19 µm rim with fine increments. Ligament inset in narrow groove. Hinge (<xref ref-type="fig" rid="F10">Figs 10J, K</xref>) LV with 2 cardinal teeth the posterior larger, can be obscure, lateral teeth not visible, RV with 2 cardinals, very small anterior lateral tooth, posterior lateral absent. Anterior adductor muscle scar long detached for ½ length, at an angle of 10–15°. Posterior adductor scar ovoid. Pallial line continuous, shell margin smooth.</p><fig id="F10" position="float" orientation="portrait"><label>Figure 10.</label><caption><p><italic><tp:taxon-name>Gonimyrtea ferruginea</tp:taxon-name></italic> new species. <bold>A</bold> Holotype, MNHN IM-2009-10376 exterior of left valve. L = 24.5 mm <bold>B</bold> Holotype, dorsal view <bold>C</bold> Paratype MNHN IM-2009-10376 exterior right valve L = 15.9 mm <bold>D–E</bold> Paratype MNHN IM-2009-10376 exterior and interior of right valve, sequenced specimen L = 24.0 mm <bold>F–H</bold> Paratype MNHN XXXXXXX exterior of right valve and interior of left and right valves. New Caledonia MUSORSTOM 4 stn CP236, 495–550 m, L = 12.5 mm <bold>I–L</bold> from BATHUS 2: stn DW740, <named-content xmlns:xlink="http://www.w3.org/1999/xlink" content-type="dwc:verbatimCoordinates" xlink:type="simple">22°36'S, 166°27'E</named-content>, 570–605 m<bold>I</bold> Detail of sculpture, scale bar = 500 µm <bold>J, K</bold> Details of hinge teeth right and left valves. Scale bar = 1 mm. <bold>L</bold> Protoconch. Arrow marks boundary between PI and PII. Scale bar = 100 µm.</p></caption><graphic xmlns:xlink="http://www.w3.org/1999/xlink" xlink:href="ZooKeys-326-069-g010.jpg" position="float" orientation="portrait" xlink:type="simple"/></fig></tp:treatment-sec><tp:treatment-sec sec-type="Distribution"><title>Distribution.</title><p>New Caledonia, Vanuatu, and banks and islands in SW Pacific, in deeper water between 350 and 650 m (<xref ref-type="fig" rid="F4">Fig. 4</xref>).</p></tp:treatment-sec><tp:treatment-sec sec-type="Remarks"><title>Remarks.</title><p>Compared to the genotype, <italic><tp:taxon-name>Gonimyrtea concinna</tp:taxon-name></italic> from New Zealand, at depths to 200 m, <italic><tp:taxon-name>Gonimyrtea ferruginea</tp:taxon-name></italic> occurs in much deeper water, is larger, the lateral teeth are less distinct, and commarginal lamellae are more closely spaced. Another deeper water species of <italic><tp:taxon-name>Gonimyrtea</tp:taxon-name></italic> is known from the Philippines (<xref ref-type="bibr" rid="B10">Glover and Taylor in press</xref>) occurs at depths of 500–1000 m but is smaller than G. <italic>ferruginea</italic>, more elongate, lamellae are narrower, the interspaces wider, and the lunule deeper and longer.</p><p>Both <italic><tp:taxon-name>Gonimyrtea ferruginea</tp:taxon-name></italic> and the new species from the Philippines typically have dense iron-rich encrustations on the dorsal areas of the shell (<xref ref-type="fig" rid="F10">Fig. 10A–D</xref>). This also occurs in <italic><tp:taxon-name>Dulcina guidoi</tp:taxon-name></italic> from central Philippines at similar depths (<xref ref-type="bibr" rid="B4">Cosel and Bouchet 2008</xref>) but is an unusual feature of lucinids that otherwise often exhibit some brown staining around the anterior inhalant area and posterior apertures.</p><!--PageBreak--><p>Molecular analyses show that <italic><tp:taxon-name>Gonimyrtea ferruginea</tp:taxon-name></italic> (as UGS-3 in <xref ref-type="bibr" rid="B27">Taylor et al. 2011</xref>) aligns in the subfamily <tp:taxon-name>Leucosphaerinae</tp:taxon-name> close to species of <italic><tp:taxon-name>Dulcina</tp:taxon-name></italic>. GenBank numbers FR 686701, FR 686779, FR 686606</p></tp:treatment-sec><tp:treatment-sec sec-type="Etymology"><title>Etymology.</title><p>Derived from Latin <italic>ferrugineus</italic> meaning rust-coloured. Adjective in nominative singular.</p></tp:treatment-sec><tp:treatment-sec><!--Section generated to contain objects referenced in tp:taxon-treatment.--><fig id="F9" position="float" orientation="portrait"><label>Figure 9.</label><caption><p>Internal outline drawings of <bold>A</bold> <italic><tp:taxon-name>Gonimyrtea ferruginea</tp:taxon-name></italic> <bold>B</bold> <italic><tp:taxon-name>Myrtina reflexa</tp:taxon-name></italic> <bold>C</bold> <italic><tp:taxon-name>Ferrocina brunei</tp:taxon-name></italic>. Not to scale.</p></caption><graphic xmlns:xlink="http://www.w3.org/1999/xlink" xlink:href="ZooKeys-326-069-g009.jpg" position="float" orientation="portrait" xlink:type="simple"/></fig><fig id="F4" position="float" orientation="portrait"><label>Figure 4.</label><caption><p>Distribution map - <italic><tp:taxon-name>Scabrilucina victorialis</tp:taxon-name></italic>, solid triangles; <italic><tp:taxon-name>Scabrilucina vitrea</tp:taxon-name></italic>, open triangles; <italic><tp:taxon-name>Scabrilucina melvilli</tp:taxon-name></italic>, solid squares; <italic><tp:taxon-name>Gonimyrtea ferruginea</tp:taxon-name></italic>, solid stars; <italic><tp:taxon-name>Myrtina reflexa</tp:taxon-name></italic>, solid circles, <italic><tp:taxon-name>Ferrocina brunei</tp:taxon-name></italic> open star.</p></caption><graphic xmlns:xlink="http://www.w3.org/1999/xlink" xlink:href="ZooKeys-326-069-g004.jpg" position="float" orientation="portrait" xlink:type="simple"/></fig></tp:treatment-sec><ref-list><ref id="B27"><mixed-citation xmlns:xlink="http://www.w3.org/1999/xlink" xlink:type="simple"><person-group><name name-style="western"><surname>Taylor</surname><given-names>JD</given-names></name><name name-style="western"><surname>Glover</surname><given-names>EA</given-names></name><name name-style="western"><surname>Smith</surname><given-names>L</given-names></name><name name-style="western"><surname>Dyal</surname><given-names>P</given-names></name><name name-style="western"><surname>Williams</surname><given-names>ST</given-names></name></person-group> (<year>2011</year>) <article-title>Molecular phylogeny and classification of the chemosymbiotic bivalve family Lucinidae (Mollusca: Bivalvia).</article-title><source>Zoological Journal of the Linnean Society</source><volume>163</volume>: <fpage>15</fpage>-<lpage>49</lpage>.</mixed-citation></ref><ref id="B10"><mixed-citation xmlns:xlink="http://www.w3.org/1999/xlink" xlink:type="simple"><person-group><name name-style="western"><surname>Glover</surname><given-names>EA</given-names></name><name name-style="western"><surname>Taylor</surname><given-names>JD</given-names></name></person-group> (<year>in press</year>) <article-title>Lucinidae of the Philippines: highest known diversity and ubiquity of chemosymbiotic bivalves from intertidal to bathyal depths (Mollusca: Bivalvia: Lucinidae).</article-title><source>Mémoires du Museum national d’Histoire Naturelle</source></mixed-citation></ref><ref id="B4"><mixed-citation xmlns:xlink="http://www.w3.org/1999/xlink" xlink:type="simple"><person-group><name name-style="western"><surname>Cosel</surname><given-names>R von</given-names></name><name name-style="western"><surname>Bouchet</surname><given-names>P</given-names></name></person-group> (<year>2008</year>) <article-title>Tropical deep-water lucinids (Mollusca: Bivalvia) from the Indo-Pacific: essentially unknown, but diverse and occasionally gigantic.</article-title> In: <person-group><name name-style="western"><surname>Héros</surname><given-names>V</given-names></name><name name-style="western"><surname>Cowie</surname><given-names>R</given-names></name><name name-style="western"><surname>Bouchet</surname><given-names>P</given-names></name></person-group> (<role>Eds</role>) <issue-title> Tropical Deep Sea Benthos, volume 25.</issue-title><source>Mémoires du Muséum, national d’Histoire naturelle</source>, <publisher-loc>Paris</publisher-loc>, <volume>196</volume>: <fpage>115</fpage>–<lpage>213</lpage>.</mixed-citation></ref></ref-list></tp:taxon-treatment>
