# Supplementary material for: New lucinid bivalves from shallow and deeper water of the Indian and West Pacific Oceans (Mollusca, Bivalvia, Lucinidae)
Source: Zookeys. 2013 Aug 26;(326):69–90. doi: 10.3897/zookeys.326.5786 (PMC3764538; doi:10.3897/zookeys.326.5786)
Supplement: XML Treatment for Myrtina [file zookeys.326.5786-treatment9.xml]

<!DOCTYPE tp:taxon-treatment
  PUBLIC "-//TaxonX//DTD Taxonomic Treatment Publishing DTD v0 20100105//EN" "tax-treatment-NSO.dtd">
<tp:taxon-treatment xmlns:tp="http://www.plazi.org/taxpub"><tp:treatment-meta><mixed-citation publication-type="journal"><person-group><name><surname>Taylor</surname><given-names>John D.</given-names></name><name><surname>Glover</surname><given-names>Emily A.</given-names></name></person-group><article-title>New lucinid bivalves from shallow and deeper water of the Indian and West Pacific Oceans (Mollusca, Bivalvia, Lucinidae)</article-title><source>Zookeys</source><day>26</day><month>8</month><year>2013</year><volume>2013</volume><issue>326</issue><fpage>69</fpage><lpage>90</lpage><pub-id pub-id-type="doi">10.3897/zookeys.326.5786</pub-id></mixed-citation></tp:treatment-meta><tp:nomenclature><label>Genus</label><tp:taxon-name>
                            <tp:taxon-name-part taxon-name-part-type="genus">Myrtina</tp:taxon-name-part>
                            <object-id xmlns:xlink="http://www.w3.org/1999/xlink" xlink:type="simple">http://species-id.net/wiki/Myrtina</object-id>
                        </tp:taxon-name><tp:taxon-authority>Glover &amp; Taylor, 2007</tp:taxon-authority></tp:nomenclature><tp:treatment-sec sec-type="Type species"><title>Type species.</title><p><italic><tp:taxon-name>Myrtina porcata</tp:taxon-name></italic> Glover &amp; Taylor, 2007 original designation.</p></tp:treatment-sec><tp:treatment-sec sec-type="Diagnosis"><title>Diagnosis.</title><p>Shell small, L to 16 mm, subcircular, posterior margin quadrate, sculpture of commarginal lamellae, elevated commarginal lamellae on dorsal margin, radial sculpture absent, lunule often strongly asymmetric, hinge with cardinal teeth in both valves, lateral teeth strong to obscure with RV anterior lateral tooth generally larger, anterior adductor muscle scar short, detached for about 1/5 length, pallial line either entire or in close, small blocks.</p></tp:treatment-sec><tp:treatment-sec sec-type="Remarks"><title>Remarks.</title><p>Eight species of <italic><tp:taxon-name>Myrtina</tp:taxon-name></italic> are known from the central IWP from shallow offshore to deeper water (<xref ref-type="bibr" rid="B8">Glover and Taylor 2007</xref>, <xref ref-type="bibr" rid="B10">in press</xref>; <xref ref-type="bibr" rid="B30">Fengshan 2011</xref>), including the Japanese species formerly known as <italic><tp:taxon-name>Lucinoma adamsiana</tp:taxon-name></italic> Habe, 1958.</p></tp:treatment-sec><ref-list><ref id="B8"><mixed-citation xmlns:xlink="http://www.w3.org/1999/xlink" xlink:type="simple"><person-group><name name-style="western"><surname>Glover</surname><given-names>EA</given-names></name><name name-style="western"><surname>Taylor</surname><given-names>JD</given-names></name></person-group> (<year>2007</year>) <article-title>Diversity of chemosymbiotic bivalves on coral reefs: Lucinidae of New Caledonia and Lifou (Mollusca, Bivalvia).</article-title><source>Zoosystema</source><volume>29</volume>: <fpage>109</fpage>-<lpage>181</lpage>.</mixed-citation></ref><ref id="B10"><mixed-citation xmlns:xlink="http://www.w3.org/1999/xlink" xlink:type="simple"><person-group><name name-style="western"><surname>Glover</surname><given-names>EA</given-names></name><name name-style="western"><surname>Taylor</surname><given-names>JD</given-names></name></person-group> (<year>in press</year>) <article-title>Lucinidae of the Philippines: highest known diversity and ubiquity of chemosymbiotic bivalves from intertidal to bathyal depths (Mollusca: Bivalvia: Lucinidae).</article-title><source>Mémoires du Museum national d’Histoire Naturelle</source></mixed-citation></ref><ref id="B30"><mixed-citation xmlns:xlink="http://www.w3.org/1999/xlink" xlink:type="simple"><person-group><name name-style="western"><surname>Fengshan</surname><given-names>X</given-names></name></person-group> (<year>2011</year>) <source>Lucinacea, Carditacea, Crassatellacea, Cardiacea. Fauna Sinica Invertebrata 48.</source><publisher-name>Mollusca Bivalvia. Science Press, Beijing</publisher-name>, <publisher-loc>China</publisher-loc>, <lpage>224</lpage> pp.</mixed-citation></ref></ref-list></tp:taxon-treatment>
