# Supplementary material for: New lucinid bivalves from shallow and deeper water of the Indian and West Pacific Oceans (Mollusca, Bivalvia, Lucinidae)
Source: Zookeys. 2013 Aug 26;(326):69–90. doi: 10.3897/zookeys.326.5786 (PMC3764538; doi:10.3897/zookeys.326.5786)
Supplement: XML Treatment for Myrtina reflexa [file zookeys.326.5786-treatment10.xml]

<!DOCTYPE tp:taxon-treatment
  PUBLIC "-//TaxonX//DTD Taxonomic Treatment Publishing DTD v0 20100105//EN" "tax-treatment-NSO.dtd">
<tp:taxon-treatment xmlns:tp="http://www.plazi.org/taxpub"><tp:treatment-meta><mixed-citation publication-type="journal"><person-group><name><surname>Taylor</surname><given-names>John D.</given-names></name><name><surname>Glover</surname><given-names>Emily A.</given-names></name></person-group><article-title>New lucinid bivalves from shallow and deeper water of the Indian and West Pacific Oceans (Mollusca, Bivalvia, Lucinidae)</article-title><source>Zookeys</source><day>26</day><month>8</month><year>2013</year><volume>2013</volume><issue>326</issue><fpage>69</fpage><lpage>90</lpage><pub-id pub-id-type="doi">10.3897/zookeys.326.5786</pub-id></mixed-citation></tp:treatment-meta><tp:nomenclature><tp:taxon-name>
                            <tp:taxon-name-part taxon-name-part-type="genus">Myrtina</tp:taxon-name-part>
                            <tp:taxon-name-part taxon-name-part-type="species">reflexa</tp:taxon-name-part>
                            <object-id xmlns:xlink="http://www.w3.org/1999/xlink" xlink:type="simple">http://zoobank.org/C5254102-0F66-41A0-9A3E-8DB483BB7D44</object-id>
                            <object-id xmlns:xlink="http://www.w3.org/1999/xlink" xlink:type="simple">http://species-id.net/wiki/Myrtina_reflexa</object-id>
                        </tp:taxon-name><tp:taxon-status xmlns:xlink="http://www.w3.org/1999/xlink" xlink:type="simple">sp. n.</tp:taxon-status><xref ref-type="fig" rid="F9">Figs 9B</xref><xref ref-type="fig" rid="F11">, 11</xref><tp:nomenclature-citation-list><tp:nomenclature-citation><tp:taxon-name>Lucina inanis</tp:taxon-name><comment> (<xref ref-type="bibr" rid="B22">Prashad 1932</xref>) - <xref ref-type="bibr" rid="B15">Knudsen 1967</xref>: 286, pl. 2 figs 9,11. (non <xref ref-type="bibr" rid="B22">Prashad 1932</xref>).</comment></tp:nomenclature-citation><tp:nomenclature-citation><tp:taxon-name>Lucina inanis</tp:taxon-name><comment> Prashad - <xref ref-type="bibr" rid="B4">Cosel and Bouchet 2008</xref>: 188, figs 55 A–F.</comment></tp:nomenclature-citation></tp:nomenclature-citation-list></tp:nomenclature><tp:treatment-sec sec-type="Type material"><title>Type material.</title><p><italic>Holotype</italic>: 1 whole shell, L 10.5 mm, H 9.4 mm, T 2.5 mm, NHMUK 1968738, John Murray Expedition stn 125, 825m, <named-content xmlns:xlink="http://www.w3.org/1999/xlink" content-type="dwc:verbatimCoordinates" xlink:type="simple">5°36'12"S, 39°28'24"E</named-content> off Zanzibar.</p><p><italic>Paratypes</italic>: 2 RV, L 10.7 mm H 9.5 mm T 2.5 mm, L 11.8 mm H 10.7 mm T 2.8 mm, NHMUK 1968738 locality as holotype; 17 valves (13 RV, 4 LV), figured paratype (<xref ref-type="fig" rid="F11">Fig. 11E-F</xref>) RV, L 15 mm, H 13.3 mm, NHMUK 20130121, John Murray Expedition stn 106, 183–194 m, <named-content xmlns:xlink="http://www.w3.org/1999/xlink" content-type="dwc:verbatimCoordinates" xlink:type="simple">5°38'54"S, 39°18'42"E</named-content>, off Zanzibar.</p><fig id="F11" position="float" orientation="portrait"><label>Figure 11.</label><caption><p><italic><tp:taxon-name>Myrtina reflexa</tp:taxon-name></italic> new species. <bold>A–D</bold> Holotype, NHMUK 196838 exterior and interior of right (<bold>A–B</bold>) and left valves (<bold>C–D</bold>), L = 10.5 mm <bold>E–F</bold> Paratype NHMUK 20130121 John Murray Expedition stn 106, exterior and interior of right valve. L = 15 mm <bold>G–I</bold> Exterior of right valve and interior of right and left valves, MNHN IM 2009-8733, MIRIKY stn DW3239, <named-content xmlns:xlink="http://www.w3.org/1999/xlink" content-type="dwc:verbatimCoordinates" xlink:type="simple">14°30'S, 47°26'E</named-content>, 230–288 m, off NW Madagascar, L = 14.2 mm<bold>J–K</bold> Details of hinge of holotype left and right valves. Scale bar = 2.0 mm <bold>L</bold> Detail of microsculpture, holotype. Scale bar = 50 µm <bold>M</bold> Protoconch of holotype. Scale bar = 100 µm.</p></caption><graphic xmlns:xlink="http://www.w3.org/1999/xlink" xlink:href="ZooKeys-326-069-g011.jpg" position="float" orientation="portrait" xlink:type="simple"/></fig></tp:treatment-sec><tp:treatment-sec sec-type="Other material"><title>Other material.</title><p>1 whole shell (live collected) L 14.2 mm, H 12.7 mm, T 3.3 mm, MNHN IM 2009-8733, MIRIKY stn DW3239 <named-content xmlns:xlink="http://www.w3.org/1999/xlink" content-type="dwc:verbatimCoordinates" xlink:type="simple">14°30'S, 47°26'E</named-content>, 230–288 m, off NW Madagascar.</p></tp:treatment-sec><tp:treatment-sec sec-type="Description"><title>Description.</title><p>Shells greyish white, H to 13.5 mm, L to 15.2 mm, T 3.8 mm, longer than high H/L = 0.91 ± 0.038 (n=8), T/L = 0.24 ± 0.018 (n=8), subovate, posterior truncate, anterior dorsal area marked by shallow double sulcus, anterior dorsal margin with elevated lamellae, umbones low, sculpture of widely spaced <!--PageBreak--><!--PageBreak-->commarginal lamellae that are reflected ventrally, no radial sculpture. Microsculpture of fine growth increments (<xref ref-type="fig" rid="F11">Fig. 11L</xref>). Lunule lanceolate, strongly asymmetric with larger part in LV. Protoconch (<xref ref-type="fig" rid="F11">Fig. 11M</xref>): PI+ PII 183 µm, PII a narrow rim. Hinge (<xref ref-type="fig" rid="F11">Figs 11J, K</xref>): LV with 1 thin cardinal tooth, laterals absent, RV with small, single, cardinal tooth, small anterior lateral tooth, posterior lateral teeth absent. Anterior adductor scar short, detached from pallial line for ¼ of length, posterior scar ovoid. Pallial line discontinuous in short narrow blocks. Shell interior glossy, shell margin smooth.</p></tp:treatment-sec><tp:treatment-sec sec-type="Distribution"><title>Distribution.</title><p>Western Indian Ocean, off Zanzibar and Madagascar from 200–825 m (<xref ref-type="fig" rid="F4">Fig. 4</xref>).</p></tp:treatment-sec><tp:treatment-sec sec-type="Etymology"><title>Etymology.</title><p>Latin <italic>reflexa</italic> means bent or turned back, a reference to the form of the commarginal lamellae. Adjective nominative singular</p></tp:treatment-sec><tp:treatment-sec sec-type="Remarks"><title>Remarks.</title><p>This species was referred to <italic><tp:taxon-name>Lucina inanis</tp:taxon-name></italic> (Prashad) by <xref ref-type="bibr" rid="B15">Knudsen (1967)</xref> and the same specimens were figured and briefly discussed by <xref ref-type="bibr" rid="B1">Bouchet and Cosel (2008)</xref> who thought they more closely resembled species of <italic><tp:taxon-name>Alucinoma</tp:taxon-name></italic>. The type and other material of <italic><tp:taxon-name>Lucina inanis</tp:taxon-name></italic> from Indonesia and Philippines differ in shape and lack the regular, reflexed commarginal lamellae (<xref ref-type="bibr" rid="B10">Glover and Taylor in press</xref>). Characters of the new species suggest a placement in <italic><tp:taxon-name>Myrtina</tp:taxon-name></italic> and this position is corroborated by molecular evidence that places <italic><tp:taxon-name>Myrtina reflexa</tp:taxon-name></italic> in the subfamily <tp:taxon-name>Leucosphaerinae</tp:taxon-name> close to species UGS -1(now recognised as a new <italic><tp:taxon-name>Myrtina</tp:taxon-name></italic> species) from the Philippines (<xref ref-type="bibr" rid="B27">Taylor et al. 2011</xref>). <italic><tp:taxon-name>Myrtina</tp:taxon-name></italic> occur in offshore habitats from 30–1200 m from the Philippines and New Caledonia and are likely present in organically enriched sediments throughout the tropical Indo-West Pacific.</p><p><italic><tp:taxon-name>Myrtina reflexa</tp:taxon-name></italic> differs from the genotype, <italic><tp:taxon-name>Myrtina porcata</tp:taxon-name></italic>, by the more widely spaced and reflexed commarginal lamellae. It is most similar to a new <italic><tp:taxon-name>Myrtina</tp:taxon-name></italic> species (<xref ref-type="bibr" rid="B10">Glover and Taylor in press</xref>) from 200–1200 m around the Philippines but is larger and has more prominent and reflexed commarginal lamellae.</p></tp:treatment-sec><tp:treatment-sec><!--Section generated to contain objects referenced in tp:taxon-treatment.--><fig id="F9" position="float" orientation="portrait"><label>Figure 9.</label><caption><p>Internal outline drawings of <bold>A</bold> <italic><tp:taxon-name>Gonimyrtea ferruginea</tp:taxon-name></italic> <bold>B</bold> <italic><tp:taxon-name>Myrtina reflexa</tp:taxon-name></italic> <bold>C</bold> <italic><tp:taxon-name>Ferrocina brunei</tp:taxon-name></italic>. Not to scale.</p></caption><graphic xmlns:xlink="http://www.w3.org/1999/xlink" xlink:href="ZooKeys-326-069-g009.jpg" position="float" orientation="portrait" xlink:type="simple"/></fig><fig id="F4" position="float" orientation="portrait"><label>Figure 4.</label><caption><p>Distribution map - <italic><tp:taxon-name>Scabrilucina victorialis</tp:taxon-name></italic>, solid triangles; <italic><tp:taxon-name>Scabrilucina vitrea</tp:taxon-name></italic>, open triangles; <italic><tp:taxon-name>Scabrilucina melvilli</tp:taxon-name></italic>, solid squares; <italic><tp:taxon-name>Gonimyrtea ferruginea</tp:taxon-name></italic>, solid stars; <italic><tp:taxon-name>Myrtina reflexa</tp:taxon-name></italic>, solid circles, <italic><tp:taxon-name>Ferrocina brunei</tp:taxon-name></italic> open star.</p></caption><graphic xmlns:xlink="http://www.w3.org/1999/xlink" xlink:href="ZooKeys-326-069-g004.jpg" position="float" orientation="portrait" xlink:type="simple"/></fig></tp:treatment-sec><ref-list><ref id="B22"><mixed-citation xmlns:xlink="http://www.w3.org/1999/xlink" xlink:type="simple"><person-group><name name-style="western"><surname>Prashad</surname><given-names>B</given-names></name></person-group> (<year>1932</year>) <article-title>The Lamellibranchia of the Siboga Expedition Systematic Part II Pelecypoda (exclusive of the Pectinidae).</article-title><source>Siboga Expeditie (EJ Brill, Leiden)</source><volume>53c</volume>: <fpage>1</fpage>–<lpage>353</lpage>, pls 1–9.</mixed-citation></ref><ref id="B15"><mixed-citation xmlns:xlink="http://www.w3.org/1999/xlink" xlink:type="simple"><person-group><name name-style="western"><surname>Knudsen</surname><given-names>J</given-names></name></person-group> (<year>1967</year>) <article-title>The deep-sea Bivalvia.</article-title><source>The John Murray Expedition 1933–34 Scientific Reports</source><volume>11</volume>(<issue>3</issue>), <publisher-name>British Museum (Natural History)</publisher-name>, <fpage>237</fpage>–<lpage>343</lpage>.</mixed-citation></ref><ref id="B4"><mixed-citation xmlns:xlink="http://www.w3.org/1999/xlink" xlink:type="simple"><person-group><name name-style="western"><surname>Cosel</surname><given-names>R von</given-names></name><name name-style="western"><surname>Bouchet</surname><given-names>P</given-names></name></person-group> (<year>2008</year>) <article-title>Tropical deep-water lucinids (Mollusca: Bivalvia) from the Indo-Pacific: essentially unknown, but diverse and occasionally gigantic.</article-title> In: <person-group><name name-style="western"><surname>Héros</surname><given-names>V</given-names></name><name name-style="western"><surname>Cowie</surname><given-names>R</given-names></name><name name-style="western"><surname>Bouchet</surname><given-names>P</given-names></name></person-group> (<role>Eds</role>) <issue-title> Tropical Deep Sea Benthos, volume 25.</issue-title><source>Mémoires du Muséum, national d’Histoire naturelle</source>, <publisher-loc>Paris</publisher-loc>, <volume>196</volume>: <fpage>115</fpage>–<lpage>213</lpage>.</mixed-citation></ref><ref id="B1"><mixed-citation xmlns:xlink="http://www.w3.org/1999/xlink" xlink:type="simple"><person-group><name name-style="western"><surname>Bouchet</surname><given-names>P</given-names></name><name name-style="western"><surname>Cosel</surname><given-names>R von</given-names></name></person-group> (<year>2004</year>) <article-title>The world’s largest lucinid is an undescribed species from Taiwan (Mollusca: Bivalvia).</article-title><source>Zoological Studies</source><volume>43</volume>: <fpage>704</fpage>-<lpage>711</lpage>.</mixed-citation></ref><ref id="B10"><mixed-citation xmlns:xlink="http://www.w3.org/1999/xlink" xlink:type="simple"><person-group><name name-style="western"><surname>Glover</surname><given-names>EA</given-names></name><name name-style="western"><surname>Taylor</surname><given-names>JD</given-names></name></person-group> (<year>in press</year>) <article-title>Lucinidae of the Philippines: highest known diversity and ubiquity of chemosymbiotic bivalves from intertidal to bathyal depths (Mollusca: Bivalvia: Lucinidae).</article-title><source>Mémoires du Museum national d’Histoire Naturelle</source></mixed-citation></ref><ref id="B27"><mixed-citation xmlns:xlink="http://www.w3.org/1999/xlink" xlink:type="simple"><person-group><name name-style="western"><surname>Taylor</surname><given-names>JD</given-names></name><name name-style="western"><surname>Glover</surname><given-names>EA</given-names></name><name name-style="western"><surname>Smith</surname><given-names>L</given-names></name><name name-style="western"><surname>Dyal</surname><given-names>P</given-names></name><name name-style="western"><surname>Williams</surname><given-names>ST</given-names></name></person-group> (<year>2011</year>) <article-title>Molecular phylogeny and classification of the chemosymbiotic bivalve family Lucinidae (Mollusca: Bivalvia).</article-title><source>Zoological Journal of the Linnean Society</source><volume>163</volume>: <fpage>15</fpage>-<lpage>49</lpage>.</mixed-citation></ref></ref-list></tp:taxon-treatment>
